# Supplementary material for: Inhibiting stromal Class I HDACs curbs pancreatic cancer progression
Source: Nat Commun. 2023 Dec 6;14:7791. doi: 10.1038/s41467-023-42178-6 (PMC10700526; doi:10.1038/s41467-023-42178-6)
Supplement: Supplementary file 9 — Source Data [file 41467_2023_42178_MOESM9_ESM.xlsx]

## Sheet: Fig 1c
Cell %
	D1	D1	D1	D6V	D6V	D6V	D6E	D6E	D6E
aSMA+	0.66667	0.70012	5.10977	96.0269	98.8138	97.7713	0.89609	4.13312	2.14286
Ki67+	3.80817	8.91413	2.26249	48.3261	57.3214	45.386	0.62943	10.675	12.619
EdU+	0.8845	3.13658	2.73224	16.2366	23.6759	11.985	0.89609	2.89855	1.90476

## Sheet: Fig 1d
D6V vs D1 FPKM							D6E vs D6V FPKM
Gene	D1	D6V	log2FC	p value	q value		Gene	D6V	D6E	log2FC	p value	q value
ORF63	0	14.5721	inf	5e-05	0.000212572		Pilra	5.13482	0	-inf	0.0156	0.0372663
Myh11	0.0580644	25.0692	8.75404	5e-05	0.000212572		Aim2	0	6.2124	inf	0.0006	0.00208113
Lmod1	0.188312	72.0962	8.58065	5e-05	0.000212572		Cmtm8	0	8.86302	inf	5e-05	0.000212572
Actg2	1.72176	628.828	8.51263	5e-05	0.000212572		Gm12193	0	8.22267	inf	5e-05	0.000212572
9930013L23Rik	0.854515	260.376	8.25128	5e-05	0.000212572		Mt3	2.42279	1252.56	9.01399	5e-05	0.000212572
Acta2	17.3219	3284.94	7.56713	5e-05	0.000212572		Stmn2	0.157764	77.7925	8.94572	0.0009	0.00299861
Siglecg	0.272552	47.9846	7.4599	5e-05	0.000212572		Prg4	0.365247	117.832	8.33365	5e-05	0.000212572
C1ql3	0.0655387	8.40159	7.00217	0.00455	0.0126588		Mapk8ip2	0.0237014	6.16198	8.02228	0.0009	0.00299861
Jph2	0.796831	89.5413	6.81214	5e-05	0.000212572		Atp1a3	0.622495	131.029	7.71761	5e-05	0.000212572
Tspan2	0.13155	14.2314	6.75732	5e-05	0.000212572		Syp	0.183179	28.162	7.26436	5e-05	0.000212572
Pilra	0.048639	5.13482	6.72206	0.01465	0.0353019		Cldn3	0.354503	44.8956	6.98463	0.0008	0.0026967
Igfbp2	1.97936	207.513	6.71202	5e-05	0.000212572		Il33	2.01355	252.497	6.97038	5e-05	0.000212572
Ankrd1	1.00694	101.413	6.65412	5e-05	0.000212572		Rsad2	0.0445326	5.42901	6.92968	0.00095	0.00314553
Myl9	14.5697	1435.25	6.62219	5e-05	0.000212572		Cd34	4.42191	523.351	6.88696	5e-05	0.000212572
Accn3	1.54084	124.955	6.34155	5e-05	0.000212572		Tmc3	0.100532	10.1646	6.65976	5e-05	0.000212572
Wisp2	1.2173	90.5391	6.21678	5e-05	0.000212572		Sez6l2	0.44169	44.4574	6.65325	5e-05	0.000212572
Tagln	32.7055	2430.91	6.21582	5e-05	0.000212572		Gchfr	0.289824	28.4267	6.61593	0.0026	0.00771292
Galntl4	0.500947	35.9823	6.16649	5e-05	0.000212572		Dgkk	0.0786519	7.43993	6.56366	5e-05	0.000212572
Mylk	1.75672	115.311	6.03649	5e-05	0.000212572		Tnfsf18	0.388543	35.1863	6.50079	5e-05	0.000212572
Palm2	0.232755	13.2133	5.82704	0.00325	0.00939853		Hpgd	1.94756	171.342	6.45907	5e-05	0.000212572
Tbxa2r	0.465197	25.0501	5.75083	5e-05	0.000212572		D430019H16Rik	0.158309	13.2341	6.38538	5e-05	0.000212572
Fgd3	0.378507	20.2578	5.74201	5e-05	0.000212572		Nefl	0.298629	24.9306	6.38342	0.01305	0.0319237
Epha4	0.132911	7.10487	5.74028	5e-05	0.000212572		Tesc	0.334684	27.7542	6.37376	0.0006	0.00208113
Cd59a	0.958656	50.5532	5.72065	5e-05	0.000212572		Tmem100	0.0769286	5.90429	6.2621	0.0026	0.00771292
Npnt	1.00856	49.1441	5.60665	5e-05	0.000212572		Dhh	0.166872	12.7787	6.25885	0.0007	0.00239171
Sorbs2	0.217629	10.522	5.59539	5e-05	0.000212572		Best1	0.107746	7.91281	6.19848	0.01345	0.0327809
Htr1b	0.184421	8.81742	5.57928	0.01775	0.0416909		Igf2	1.23145	89.4707	6.18298	5e-05	0.000212572
Col28a1	0.164646	7.83771	5.573	5e-05	0.000212572		Nfasc	0.0847697	6.08176	6.1648	5e-05	0.000212572
Pawr	0.688956	32.2244	5.5476	5e-05	0.000212572		Itih5	0.719753	51.0326	6.14777	5e-05	0.000212572
Aoc3	1.0094	46.8168	5.53546	5e-05	0.000212572		Cyfip2	0.0884311	6.22821	6.13812	5e-05	0.000212572
Angpt4	0.439031	20.3452	5.53422	5e-05	0.000212572		Ttyh1	0.403269	27.4924	6.09115	5e-05	0.000212572
Dlx2	0.179843	8.1902	5.50909	0.01375	0.0334196		Ttbk1	0.0766517	5.12721	6.06371	0.01305	0.0319237
Sdpr	3.66896	165.451	5.49489	5e-05	0.000212572		Gstm6	0.553215	36.4868	6.04339	5e-05	0.000212572
Sorbs1	0.466504	20.1578	5.4333	5e-05	0.000212572		Rundc3a	0.570417	35.7604	5.9702	5e-05	0.000212572
Popdc2	0.654084	27.7436	5.40654	0.001	0.00329326		Ctla4	0.177561	11.0598	5.96087	0.00825	0.021396
Ramp1	0.150769	6.23055	5.36895	0.0027	0.00797199		Mapt	0.151972	8.2568	5.76371	5e-05	0.000212572
Cap2	0.188432	7.49115	5.31307	5e-05	0.000212572		E130309D14Rik	0.103797	5.55083	5.74087	0.00015	0.00059102
Susd2	0.316412	12.4409	5.29714	5e-05	0.000212572		Bmp7	0.140505	7.33909	5.70691	5e-05	0.000212572
Mcam	0.564336	21.3637	5.24246	5e-05	0.000212572		Pgpep1l	0.59829	28.5545	5.57673	5e-05	0.000212572
Hs6st2	2.11127	79.0352	5.22631	5e-05	0.000212572		Slc17a7	0.25435	11.7711	5.5323	5e-05	0.000212572
Kcnab1	0.898485	33.6317	5.22618	5e-05	0.000212572		Nrip3	0.185397	8.28005	5.48095	5e-05	0.000212572
A730020M07Rik	0.344399	12.7779	5.21343	0.0009	0.00299861		Gm7293	0.141876	6.23197	5.45699	5e-05	0.000212572
Fam46b	0.416724	15.2787	5.19629	5e-05	0.000212572		Cd68	2.98766	125.526	5.39283	5e-05	0.000212572
Hoxb9	0.327962	11.8402	5.17402	5e-05	0.000212572		Tppp3	1.27902	53.0675	5.37472	5e-05	0.000212572
Bcam	0.645641	23.1917	5.16673	5e-05	0.000212572		Serpini1	1.16693	48.1704	5.36736	5e-05	0.000212572
Hspb6	1.57018	54.2318	5.11014	5e-05	0.000212572		Rims3	0.137891	5.50356	5.31877	0.00235	0.00704723
Zdhhc2	0.395613	13.5458	5.09761	0.0045	0.0125371		Mt2	126.203	4932.8	5.28858	5e-05	0.000212572
Bdnf	0.687198	23.4459	5.09246	5e-05	0.000212572		Fam131c	0.231519	8.92023	5.26788	0.0013	0.00416721
Tmem176a	1.17484	37.7368	5.00543	5e-05	0.000212572		Syngr3	0.227927	8.49485	5.21995	5e-05	0.000212572
Pdgfd	0.603915	18.8947	4.96749	5e-05	0.000212572		Gm2373	0.791059	28.6478	5.17849	5e-05	0.000212572
Afap1l2	0.212972	6.65468	4.96563	5e-05	0.000212572		Rab37	0.15471	5.51521	5.15578	5e-05	0.000212572
Csrp1	28.1566	874.157	4.95634	5e-05	0.000212572		Slc11a1	1.10337	37.2144	5.07587	5e-05	0.000212572
Glipr1	2.73049	79.8993	4.87095	0.0028	0.00822681		Efhd1	0.415603	13.8253	5.05596	5e-05	0.000212572
Ecscr	0.185528	5.06389	4.77053	0.0006	0.00208113		Gch1	0.91533	30.2503	5.04651	5e-05	0.000212572
Tmem176b	1.30483	34.1821	4.71131	5e-05	0.000212572		Cntn2	0.690775	21.94	4.9892	5e-05	0.000212572
Dkk3	0.982549	25.2634	4.68438	5e-05	0.000212572		Hoxb13	0.16217	5.11385	4.97883	0.00035	0.00127849
Tgfb3	5.87982	149.857	4.67167	5e-05	0.000212572		Col8a2	0.60006	18.6876	4.96083	5e-05	0.000212572
Nacad	0.203756	5.00546	4.61859	0.00045	0.00160526		Gstm7	0.565415	17.5055	4.95236	5e-05	0.000212572
Fhl1	19.3938	475.53	4.61587	5e-05	0.000212572		Synpr	0.155354	4.75803	4.93673	5e-05	0.000212572
Ppp1r14a	0.928097	22.6577	4.60958	0.0003	0.00111327		Darc	0.655278	19.2263	4.87483	5e-05	0.000212572
Aplp1	0.27615	6.47287	4.55088	5e-05	0.000212572		Olr1	2.37273	67.8877	4.83853	5e-05	0.000212572
Ctxn1	1.92332	43.4192	4.49666	5e-05	0.000212572		Dact2	0.906119	25.0283	4.78772	5e-05	0.000212572
Trpv2	1.85934	40.4335	4.44268	5e-05	0.000212572		Ifi27l2a	3.29444	90.1226	4.77378	5e-05	0.000212572
S100a4	219.242	4738.16	4.43373	5e-05	0.000212572		Srgn	4.56073	122.683	4.74953	5e-05	0.000212572
Sh3bgr	1.1052	23.3328	4.39998	5e-05	0.000212572		Gda	3.60193	94.4808	4.71318	5e-05	0.000212572
Lama5	0.54791	11.3845	4.37699	0.00015	0.00059102		Areg	0.705415	18.4001	4.70509	5e-05	0.000212572
Tpm2	49.0287	994.67	4.34252	5e-05	0.000212572		Cd36	0.222057	5.71692	4.68624	5e-05	0.000212572
Rab3b	0.746898	15.1432	4.34161	0.0077	0.0201348		Kitl	12.7259	322.179	4.66202	5e-05	0.000212572
Mrvi1	0.829456	16.624	4.32496	5e-05	0.000212572		Tspan13	0.338692	8.48877	4.64751	0.0003	0.00111327
Gm2a	2.00182	39.6139	4.30662	5e-05	0.000212572		Lmtk3	0.369635	9.22137	4.64081	5e-05	0.000212572
Pdlim2	11.7066	229.784	4.29488	5e-05	0.000212572		Bmp8b	0.227123	5.6571	4.63852	0.0009	0.00299861
Cacna1g	0.487037	9.33281	4.26021	5e-05	0.000212572		Has1	0.34745	8.58674	4.62723	5e-05	0.000212572
Gldn	0.362335	6.81817	4.23399	5e-05	0.000212572		Gap43	0.305972	7.36288	4.5888	0.0002	0.000769489
Upk3b	0.615243	11.4362	4.21631	5e-05	0.000212572		Gabra3	1.20371	28.7089	4.57593	5e-05	0.000212572
Gmpr	0.501717	9.26707	4.20717	5e-05	0.000212572		Gsta2	0.328352	7.71933	4.55516	0.0008	0.0026967
Nuak1	1.33918	24.3824	4.18641	5e-05	0.000212572		Tslp	29.6166	688.802	4.53961	5e-05	0.000212572
Fmod	1.09497	19.3057	4.14006	5e-05	0.000212572		Bmp8a	0.526175	12.2372	4.53959	5e-05	0.000212572
Palld	5.33684	93.8553	4.13638	5e-05	0.000212572		Sult4a1	0.888127	20.3518	4.51825	5e-05	0.000212572
Cdo1	0.51485	8.77482	4.09114	5e-05	0.000212572		Slpi	1.54974	35.4538	4.51584	5e-05	0.000212572
Pstpip1	0.506623	8.52589	4.07287	5e-05	0.000212572		Osbp2	0.228487	5.17963	4.50266	0.0002	0.000769489
Slc24a3	0.997349	16.7472	4.06968	5e-05	0.000212572		Lmo2	0.406752	9.16996	4.4947	0.0001	0.000406521
Ptprn	1.66172	27.7738	4.06297	5e-05	0.000212572		Fbxo2	1.70934	37.9458	4.47243	5e-05	0.000212572
P4ha3	1.41552	23.2227	4.03613	5e-05	0.000212572		Nov	10.442	226.846	4.44124	5e-05	0.000212572
Hp	0.978336	16.0388	4.03509	5e-05	0.000212572		Aass	0.44945	9.36926	4.3817	5e-05	0.000212572
Grem1	2.11807	33.7617	3.99457	5e-05	0.000212572		Gstm1	49.1395	1018.34	4.37319	5e-05	0.000212572
Ogdhl	0.345939	5.42573	3.97123	5e-05	0.000212572		Ccl11	2.09438	43.1994	4.36642	5e-05	0.000212572
Nexn	1.57922	24.7587	3.97065	5e-05	0.000212572		Qprt	0.270641	5.56663	4.36235	0.0001	0.000406521
0610040B09Rik	1.78026	27.8097	3.96543	0.0016	0.00501645		Vgf	6.86346	140.258	4.353	5e-05	0.000212572
Tgfb2	0.735683	11.3558	3.9482	5e-05	0.000212572		Car8	0.455249	9.10133	4.32135	5e-05	0.000212572
Mtss1	0.312782	4.77034	3.93087	5e-05	0.000212572		Penk	4.26269	85.1367	4.31994	5e-05	0.000212572
Gas6	5.0304	76.5264	3.92721	5e-05	0.000212572		Vwa1	0.467072	9.04717	4.27575	5e-05	0.000212572
Dysf	1.33507	20.0415	3.908	5e-05	0.000212572		Ctnna2	0.28273	5.45681	4.27056	5e-05	0.000212572
Pkp2	0.91723	13.7689	3.90799	5e-05	0.000212572		Ppm1j	0.905537	17.3343	4.25871	5e-05	0.000212572
Cenpa	3.22358	48.1009	3.89933	5e-05	0.000212572		Spp1	389.627	7444.87	4.25608	5e-05	0.000212572
4930429B21Rik	0.778878	11.5693	3.89275	5e-05	0.000212572		Jph4	0.580895	11.0104	4.24445	5e-05	0.000212572
Cdkn3	1.27321	18.7818	3.88279	5e-05	0.000212572		Hid1	1.10822	20.4871	4.2084	5e-05	0.000212572
Gipc2	0.384992	5.54807	3.84909	0.00015	0.00059102		Syngr1	2.76088	50.2896	4.18706	5e-05	0.000212572
5033430I15Rik	0.670666	9.61882	3.84219	0.00015	0.00059102		Prx	3.80551	68.377	4.16735	5e-05	0.000212572
Cdk18	0.387832	5.43712	3.80934	5e-05	0.000212572		Tmem59l	13.2466	232.231	4.13186	5e-05	0.000212572
Sipa1l1	3.46484	48.0118	3.79253	5e-05	0.000212572		Serpinb1a	1.26742	22.1142	4.12501	5e-05	0.000212572
Fam83d	1.29941	17.9543	3.7884	5e-05	0.000212572		Sema3c	4.55762	78.1634	4.10014	5e-05	0.000212572
Pmaip1	0.902979	12.3075	3.7687	5e-05	0.000212572		Vash1	0.487941	8.33428	4.09428	5e-05	0.000212572
Nid2	9.43425	127.402	3.75534	5e-05	0.000212572		Ache	0.451374	7.70222	4.09288	5e-05	0.000212572
Fgfr2	0.8589	11.4843	3.74103	0.0001	0.000406521		Iglon5	2.05421	34.9402	4.08823	5e-05	0.000212572
Wisp1	4.09528	54.2934	3.72874	5e-05	0.000212572		Prkcb	0.296045	5.02211	4.0844	5e-05	0.000212572
Ccnb2	1.16305	15.3962	3.72659	5e-05	0.000212572		Wdr66	0.540993	9.14819	4.07981	5e-05	0.000212572
Col4a5	4.22515	55.6398	3.71904	5e-05	0.000212572		Fgf11	0.441026	7.35293	4.05938	5e-05	0.000212572
Myl6b	0.372238	4.809	3.69144	0.0041	0.0115522		Cd55	4.42954	73.6258	4.05499	5e-05	0.000212572
Ccdc136	0.510873	6.59999	3.69143	5e-05	0.000212572		Pnmal2	0.406065	6.73213	4.05128	5e-05	0.000212572
9930012K11Rik	0.385958	4.93891	3.67768	0.00165	0.00515267		Itga7	1.05334	17.4368	4.0491	5e-05	0.000212572
Thy1	23.0021	287.829	3.64537	5e-05	0.000212572		Gsta3	26.776	441.104	4.0421	5e-05	0.000212572
Tmem35	1.07597	13.376	3.63594	5e-05	0.000212572		Scn7a	1.17318	18.727	3.99662	5e-05	0.000212572
1700024P16Rik	0.582602	7.1458	3.61651	5e-05	0.000212572		Plcxd1	0.569985	9.06895	3.99194	5e-05	0.000212572
Angptl1	0.500394	6.12837	3.61437	5e-05	0.000212572		9930023K05Rik	0.388353	6.07182	3.96669	5e-05	0.000212572
Shisa4	1.51099	18.4936	3.61346	5e-05	0.000212572		Bai2	0.539579	8.39291	3.95926	5e-05	0.000212572
U90926	0.399823	4.8192	3.59136	0.0027	0.00797199		Gstp1	15.5869	241.001	3.95063	5e-05	0.000212572
Lrrc4c	0.803204	9.58837	3.57745	5e-05	0.000212572		Ahr	1.8668	28.7942	3.94714	5e-05	0.000212572
Wbscr17	1.17001	13.9284	3.57343	5e-05	0.000212572		Cadm3	3.42261	51.9706	3.92453	5e-05	0.000212572
Arhgef5	0.515404	6.11476	3.56852	5e-05	0.000212572		C3	31.1906	471.284	3.91741	5e-05	0.000212572
Fabp5	15.1375	177.249	3.54958	5e-05	0.000212572		Atp1b2	0.399937	5.99426	3.90574	5e-05	0.000212572
Cpe	15.0152	175.24	3.54484	5e-05	0.000212572		Pnma2	0.658094	9.8576	3.90487	5e-05	0.000212572
Rassf3	2.43532	27.8484	3.51541	5e-05	0.000212572		H2-Ab1	3.90473	58.3255	3.90083	5e-05	0.000212572
Vamp5	2.28201	25.88	3.50346	5e-05	0.000212572		Ablim2	0.438758	6.53562	3.89683	5e-05	0.000212572
Olfm2	0.688347	7.80258	3.50274	5e-05	0.000212572		Scara5	1.17095	17.3199	3.88668	5e-05	0.000212572
Peg3	0.718697	8.08004	3.49091	5e-05	0.000212572		Wnt11	7.38952	107.176	3.85836	5e-05	0.000212572
Tpm1	152.504	1694.43	3.47388	5e-05	0.000212572		3632451O06Rik	1.85661	26.6	3.84068	5e-05	0.000212572
Gpc4	5.88862	65.1627	3.46804	5e-05	0.000212572		Scube3	0.516903	7.39079	3.83776	5e-05	0.000212572
Hck	0.837657	9.24695	3.46455	5e-05	0.000212572		Card10	0.758514	10.7895	3.83031	5e-05	0.000212572
Emb	1.55626	17.0459	3.45328	5e-05	0.000212572		Cox7a1	1.72784	24.2759	3.81248	0.0027	0.00797199
Ass1	14.2116	155.451	3.45131	5e-05	0.000212572		Galntl1	1.03545	14.5169	3.8094	5e-05	0.000212572
Timp3	17.1643	187.298	3.44785	5e-05	0.000212572		Mtap2	1.27724	17.7029	3.79289	5e-05	0.000212572
Tmem151a	0.489055	5.31973	3.44329	5e-05	0.000212572		Mt1	297.272	4113.99	3.79068	5e-05	0.000212572
Aldh1b1	0.875293	9.44517	3.43174	5e-05	0.000212572		Akr1c13	1.94118	26.8022	3.78735	5e-05	0.000212572
Gm5424	1.2105	12.976	3.42217	5e-05	0.000212572		Wnt2b	2.68126	36.7181	3.77551	5e-05	0.000212572
Slc6a17	1.27392	13.5049	3.40614	5e-05	0.000212572		1810010H24Rik	0.652103	8.83898	3.76071	5e-05	0.000212572
Cobl	0.622247	6.52747	3.39096	5e-05	0.000212572		Capn6	0.387827	5.25027	3.7589	5e-05	0.000212572
Acot11	0.553749	5.77918	3.38356	5e-05	0.000212572		Cadm4	11.9302	161.398	3.75794	5e-05	0.000212572
Ube2c	8.69213	90.424	3.37892	5e-05	0.000212572		Agrn	4.63167	62.5335	3.75502	5e-05	0.000212572
Cdc20	3.99869	41.3951	3.37186	0.00035	0.00127849		Efna3	1.99182	26.8651	3.75357	5e-05	0.000212572
Synpo2	0.702053	7.22199	3.36275	5e-05	0.000212572		Sema3f	0.945425	12.7493	3.75331	5e-05	0.000212572
Edn1	2.40826	24.6951	3.35816	5e-05	0.000212572		Rab3d	2.41381	32.4198	3.74749	5e-05	0.000212572
Raet1e	2.85431	29.2338	3.35642	5e-05	0.000212572		Tnnc1	3.17437	42.3382	3.73742	0.00925	0.0236497
Adc	1.20289	12.3177	3.35615	5e-05	0.000212572		Slc12a8	0.785228	10.4511	3.73439	5e-05	0.000212572
Col1a1	178.964	1810.88	3.33895	5e-05	0.000212572		Ly6c1	3.10455	41.1335	3.72786	5e-05	0.000212572
Dmpk	26.4039	266.96	3.3378	5e-05	0.000212572		Bdkrb2	2.34128	30.9487	3.72451	5e-05	0.000212572
Paqr8	0.81587	8.20567	3.33021	5e-05	0.000212572		Sort1	3.20635	42.2613	3.72033	5e-05	0.000212572
Gpx3	35.4047	355.091	3.32618	5e-05	0.000212572		Lrrc17	0.641258	8.43961	3.7182	5e-05	0.000212572
Ckb	11.0442	109.29	3.3068	5e-05	0.000212572		Mapk8ip1	4.42738	57.5544	3.7004	5e-05	0.000212572
Slc9a3r1	5.15922	50.3036	3.28544	5e-05	0.000212572		Procr	30.2883	392.343	3.69528	5e-05	0.000212572
Adamts12	2.2343	21.6663	3.27756	5e-05	0.000212572		Fetub	2.03098	26.0858	3.68302	5e-05	0.000212572
Kazald1	4.86097	46.959	3.27209	5e-05	0.000212572		Abca4	0.672665	8.57809	3.6727	5e-05	0.000212572
Mycl1	0.554974	5.34505	3.26771	0.00025	0.000943242		Rom1	6.73748	85.6127	3.66755	5e-05	0.000212572
1190007F08Rik	2.90369	27.9144	3.26505	5e-05	0.000212572		Flt4	0.603227	7.62506	3.65998	5e-05	0.000212572
Tspan7	1.40793	13.4659	3.25766	5e-05	0.000212572		Gm7204	3.03997	38.3733	3.65797	5e-05	0.000212572
Ulbp1	2.68335	25.4134	3.24348	5e-05	0.000212572		Hdac11	1.97352	24.7132	3.64644	5e-05	0.000212572
Crim1	13.5489	128.08	3.2408	5e-05	0.000212572		Bcas1	0.391537	4.83541	3.62642	5e-05	0.000212572
Tspan17	4.89562	46.1927	3.2381	5e-05	0.000212572		Rab38	0.98478	12.1526	3.62533	5e-05	0.000212572
Dbc1	1.06499	10.0361	3.23628	5e-05	0.000212572		Vill	3.24128	39.7414	3.61601	5e-05	0.000212572
Ptplad2	1.95369	18.4024	3.23562	5e-05	0.000212572		Bmp6	7.37712	90.3189	3.6139	5e-05	0.000212572
Fam84b	1.25625	11.7323	3.22329	5e-05	0.000212572		Kif5c	2.35458	28.8209	3.61358	5e-05	0.000212572
Adamts4	1.54386	14.3697	3.21841	5e-05	0.000212572		Tceal5	0.578834	7.07704	3.61192	0.00105	0.00344095
Ncam1	2.37058	22.0356	3.21652	5e-05	0.000212572		Tlcd2	31.5107	379.449	3.58999	5e-05	0.000212572
Adamts9	0.873319	8.08515	3.21069	5e-05	0.000212572		Rhpn2	0.461322	5.54183	3.58652	0.0014	0.00445342
Snai2	1.92649	17.805	3.20824	5e-05	0.000212572		Phospho1	7.03664	84.1985	3.58083	0.0001	0.000406521
Raet1d	3.2909	30.2874	3.20216	5e-05	0.000212572		Npr1	0.840235	9.9885	3.5714	5e-05	0.000212572
Gm11610	2.16308	19.6207	3.18122	0.00035	0.00127849		Adam8	0.856674	10.1811	3.571	5e-05	0.000212572
Rin3	0.647583	5.84509	3.17409	5e-05	0.000212572		Cox6b2	2.16799	25.1312	3.53505	5e-05	0.000212572
Bmp4	0.822684	7.36803	3.16287	5e-05	0.000212572		Sqrdl	40.2466	466.132	3.5338	5e-05	0.000212572
Smpd3	1.16662	10.3323	3.14676	0.00015	0.00059102		Pla2g7	0.57859	6.60693	3.51337	5e-05	0.000212572
Gng2	0.66197	5.81993	3.13616	0.00015	0.00059102		BC051226	1.71011	19.3828	3.50262	5e-05	0.000212572
Cdkn2a	0.964478	8.4072	3.12381	5e-05	0.000212572		Zfp618	1.15499	12.9294	3.48471	0.0048	0.0132694
Llgl2	1.11838	9.71258	3.11845	5e-05	0.000212572		Prdx1	1552.51	17329.4	3.48054	5e-05	0.000212572
Aurka	3.24937	27.9039	3.10224	5e-05	0.000212572		Chrd	0.989934	10.9857	3.47215	5e-05	0.000212572
Gucy1a2	1.23763	10.6228	3.10151	5e-05	0.000212572		Fam131a	2.00262	22.1312	3.46612	5e-05	0.000212572
Postn	60.7174	511.48	3.0745	5e-05	0.000212572		Gpr64	0.851316	9.38762	3.46299	5e-05	0.000212572
Prc1	8.78923	74.0249	3.0742	5e-05	0.000212572		AC239880.1	3.45921	38.0441	3.45916	5e-05	0.000212572
Eno3	11.4861	96.7036	3.07368	5e-05	0.000212572		Igsf10	0.590747	6.43359	3.44501	5e-05	0.000212572
F2r	29.8339	248.345	3.05732	5e-05	0.000212572		Sult5a1	0.667843	7.26943	3.44426	0.01685	0.0398533
Myo1d	1.02191	8.44003	3.04598	5e-05	0.000212572		Cbx7	0.583079	6.34026	3.44278	5e-05	0.000212572
Des	4.64519	38.0967	3.03586	5e-05	0.000212572		Dhx58	0.876585	9.46462	3.43258	0.002	0.00610882
Hmmr	1.85113	15.0959	3.02768	5e-05	0.000212572		Srxn1	70.4023	753.987	3.42085	5e-05	0.000212572
Dmd	3.90973	31.7323	3.02081	5e-05	0.000212572		6330406I15Rik	11.9125	125.848	3.40113	5e-05	0.000212572
Loxl2	15.3624	124.65	3.02041	5e-05	0.000212572		Slc36a2	0.590403	6.21627	3.39628	5e-05	0.000212572
Mgmt	3.25619	26.4012	3.01934	5e-05	0.000212572		Gstm4	6.21723	65.2223	3.39102	5e-05	0.000212572
Sun2	8.27202	66.7489	3.01243	5e-05	0.000212572		Sv2a	0.664901	6.9599	3.38786	5e-05	0.000212572
A430018G15Rik	0.597532	4.79245	3.00368	0.0012	0.00387884		Aldh1a7	0.64336	6.70674	3.38191	5e-05	0.000212572
Slc44a2	7.38044	58.3729	2.98352	5e-05	0.000212572		Nefm	2.74602	28.4743	3.37425	5e-05	0.000212572
Mgat3	0.971167	7.6612	2.97978	5e-05	0.000212572		Glrb	0.988811	10.2114	3.36834	5e-05	0.000212572
Speg	4.45569	34.9456	2.97139	5e-05	0.000212572		Htra1	71.2648	731.76	3.36011	5e-05	0.000212572
Rasgrp2	1.41199	11.0644	2.97013	5e-05	0.000212572		Gca	3.25756	33.2564	3.35177	5e-05	0.000212572
Dtna	0.998656	7.8074	2.96678	5e-05	0.000212572		H2-Q7	0.781371	7.9092	3.33945	5e-05	0.000212572
Tmem141	3.16741	24.6523	2.96034	0.00315	0.00913894		Ston2	2.28687	23.1251	3.33802	5e-05	0.000212572
Mmp13	0.652296	5.07454	2.95968	5e-05	0.000212572		Stac2	2.89765	29.2107	3.33354	5e-05	0.000212572
Rasl11b	0.865063	6.72432	2.95851	5e-05	0.000212572		Fam117a	3.2023	32.2779	3.33337	5e-05	0.000212572
D2Ertd750e	4.87588	37.5317	2.94437	5e-05	0.000212572		Wnt16	1.00071	9.97669	3.31754	5e-05	0.000212572
Tinagl1	4.53067	34.571	2.93177	5e-05	0.000212572		March9	0.773278	7.69603	3.31506	5e-05	0.000212572
Ddr1	10.9128	83.1664	2.92998	5e-05	0.000212572		Ifi203	0.68354	6.7174	3.2968	0.00025	0.000943242
Adam23	5.07243	38.6179	2.92852	5e-05	0.000212572		H2-Ke6	1.87974	18.4115	3.292	0.00115	0.00373402
Col1a2	173.305	1310.22	2.91843	5e-05	0.000212572		A4galt	1.05361	10.2145	3.27721	5e-05	0.000212572
2610008E11Rik	1.75807	13.2894	2.91821	5e-05	0.000212572		Heph	17.0629	162.885	3.25492	5e-05	0.000212572
Tns1	10.4343	78.6041	2.91327	5e-05	0.000212572		Serpinb2	10.8982	101.988	3.22623	5e-05	0.000212572
Ldhb	2.47548	18.58	2.90797	5e-05	0.000212572		Mfsd6	2.41168	22.0211	3.19078	5e-05	0.000212572
Trim59	5.02378	37.4812	2.89932	5e-05	0.000212572		Tubb4a	11.8082	107.414	3.18532	5e-05	0.000212572
Iqgap3	1.09138	8.10836	2.89325	5e-05	0.000212572		Tuft1	1.15145	10.4625	3.18371	5e-05	0.000212572
Morn4	0.72652	5.38579	2.89008	5e-05	0.000212572		Adamtsl4	6.49641	58.5228	3.17129	5e-05	0.000212572
Fblim1	12.0177	88.8415	2.88607	5e-05	0.000212572		Gfpt2	43.4338	390.396	3.16805	5e-05	0.000212572
Anxa1	207.371	1526.79	2.88021	5e-05	0.000212572		Reep2	0.885277	7.92475	3.16216	5e-05	0.000212572
Cdca3	7.56972	55.6834	2.87894	5e-05	0.000212572		Isg15	7.75171	69.3226	3.16074	5e-05	0.000212572
Cadm4	1.62472	11.9302	2.87635	5e-05	0.000212572		Acss2	6.77351	60.2998	3.15418	5e-05	0.000212572
Id4	7.28159	53.4341	2.87544	5e-05	0.000212572		Nkain4	3.32011	29.506	3.15171	5e-05	0.000212572
Rtn2	1.14021	8.35743	2.87376	5e-05	0.000212572		Ifitm10	6.30218	55.8129	3.14668	0.0178	0.0417935
Ptk2b	1.57126	11.4599	2.86659	5e-05	0.000212572		Herc3	2.71905	24.0395	3.14424	5e-05	0.000212572
Gdf6	6.21449	45.228	2.86351	5e-05	0.000212572		Aldoc	1.34126	11.8217	3.13978	5e-05	0.000212572
Prss23	65.4474	472.903	2.85314	5e-05	0.000212572		Mmd	202.539	1783.72	3.13862	5e-05	0.000212572
Adcy1	0.775036	5.59896	2.85282	5e-05	0.000212572		Gstk1	8.62884	75.4711	3.12869	5e-05	0.000212572
Nuf2	1.53429	11.0163	2.844	5e-05	0.000212572		Tceal3	1.86139	16.2784	3.12851	5e-05	0.000212572
Specc1	3.13292	22.458	2.84165	5e-05	0.000212572		Epb4.1l5	0.727545	6.33637	3.12255	5e-05	0.000212572
Lbh	27.403	195.805	2.83702	5e-05	0.000212572		Nqo1	81.8393	711.604	3.12021	5e-05	0.000212572
Col4a2	70.3544	500.076	2.82944	5e-05	0.000212572		Rtn1	1.48383	12.8405	3.1133	5e-05	0.000212572
Cnksr3	0.922127	6.54917	2.82827	5e-05	0.000212572		Fads6	1.58494	13.7137	3.11312	5e-05	0.000212572
Plk1	5.07289	35.8184	2.81982	5e-05	0.000212572		Dgka	0.984514	8.49295	3.10878	5e-05	0.000212572
Msrb1	32.2167	225.196	2.8053	5e-05	0.000212572		Hr	0.695112	5.98678	3.10646	5e-05	0.000212572
Dstn	116.961	815.767	2.80213	5e-05	0.000212572		Tmsb15b2	2.05093	17.656	3.10581	0.0006	0.00208113
Tbx18	1.06555	7.40803	2.7975	5e-05	0.000212572		S100a1	35.1233	302.283	3.1054	5e-05	0.000212572
Dcxr	1.78862	12.4196	2.7957	5e-05	0.000212572		Rab3il1	3.80438	32.2396	3.0831	5e-05	0.000212572
6530418L21Rik	1.1348	7.87131	2.79416	5e-05	0.000212572		Rassf2	1.83009	15.3561	3.06883	5e-05	0.000212572
Figf	14.3781	99.1268	2.7854	5e-05	0.000212572		Gclc	23.7099	198.143	3.06298	5e-05	0.000212572
Fuca2	7.17249	49.2833	2.78055	5e-05	0.000212572		Trp53inp2	60.3289	502.737	3.05888	5e-05	0.000212572
Slc16a3	5.86352	40.2182	2.77801	5e-05	0.000212572		2410066E13Rik	23.1134	192.271	3.05634	5e-05	0.000212572
Filip1l	7.94662	54.304	2.77265	5e-05	0.000212572		Snhg11	1.20263	9.96296	3.05039	5e-05	0.000212572
Vcl	45.6958	311.175	2.7676	5e-05	0.000212572		Dclre1a	4.26655	35.0596	3.03867	5e-05	0.000212572
Tubb2b	8.19018	55.5936	2.76295	5e-05	0.000212572		Rab6b	1.93704	15.9135	3.03833	5e-05	0.000212572
Pdrg1	20.9244	141.988	2.76251	5e-05	0.000212572		Fn1	467.267	3806.31	3.02607	5e-05	0.000212572
Cit	1.32744	8.99502	2.76048	0.0004	0.00144279		Cmbl	3.20852	25.9797	3.0174	5e-05	0.000212572
Dlgap5	5.54537	37.4805	2.75678	5e-05	0.000212572		Ccdc19	0.658575	5.31334	3.0122	0.00015	0.00059102
Fggy	3.66268	24.7048	2.75382	5e-05	0.000212572		Cox4i2	1.37759	11.0791	3.00762	0.00015	0.00059102
Serpinb9b	2.94912	19.8886	2.75358	5e-05	0.000212572		Matn2	3.40781	27.3731	3.00584	5e-05	0.000212572
F3	130.687	874.928	2.74305	5e-05	0.000212572		Arhgap20	2.12937	17.0647	3.00252	5e-05	0.000212572
Mgp	61.6681	411.635	2.73877	5e-05	0.000212572		Gas7	1.66175	13.2007	2.98984	5e-05	0.000212572
Tpd52l1	0.780264	5.19753	2.73579	5e-05	0.000212572		S100a13	98.4908	780.731	2.98676	5e-05	0.000212572
5730469M10Rik	1.61528	10.7414	2.73333	5e-05	0.000212572		Kcnq4	0.672273	5.30998	2.98159	0.0003	0.00111327
Unc119	1.65862	11.0031	2.72986	5e-05	0.000212572		Gm13431	1.93694	15.288	2.98054	0.0003	0.00111327
Kif20a	5.98926	39.5435	2.72299	5e-05	0.000212572		Ecel1	1.0172	7.98524	2.97273	0.0005	0.00176589
Mmp17	1.5792	10.4188	2.72192	5e-05	0.000212572		Iqgap2	0.815246	6.38546	2.96948	5e-05	0.000212572
Srpx	2.60373	17.1727	2.72147	5e-05	0.000212572		Slc25a29	1.32659	10.3486	2.96364	5e-05	0.000212572
Kif2c	1.22943	8.1032	2.7205	5e-05	0.000212572		Akr1c18	21.3057	165.71	2.95935	5e-05	0.000212572
H2-DMb1	0.767136	5.04485	2.71726	5e-05	0.000212572		Mgst3	1.10559	8.59794	2.95918	5e-05	0.000212572
Mgll	1.85367	12.1094	2.70768	5e-05	0.000212572		Cda	1.65875	12.8721	2.95608	5e-05	0.000212572
Gdf15	6.35446	41.5096	2.7076	5e-05	0.000212572		Rab11fip1	0.903082	6.99306	2.95299	5e-05	0.000212572
Fam64a	3.84212	24.9672	2.70006	5e-05	0.000212572		Adh7	0.976592	7.53647	2.94806	5e-05	0.000212572
Amot	1.70625	11.0563	2.69597	5e-05	0.000212572		Wnt2	2.52659	19.4932	2.94771	5e-05	0.000212572
Ndrg4	9.62615	62.3668	2.69575	5e-05	0.000212572		Slc7a11	5.66278	43.2545	2.93327	5e-05	0.000212572
Mum1l1	1.84718	11.9538	2.69407	5e-05	0.000212572		Myl12b	75.7224	577.563	2.93119	0.0001	0.000406521
Cd24a	1.34869	8.65268	2.68159	5e-05	0.000212572		Aqp1	1.65798	12.6224	2.92848	5e-05	0.000212572
Kif23	0.744606	4.76592	2.67821	5e-05	0.000212572		Nxph4	0.864103	6.53865	2.91972	5e-05	0.000212572
Arhgef19	1.78666	11.4156	2.67567	0.0096	0.0244274		Cyp1a1	1.43387	10.7785	2.91017	5e-05	0.000212572
Fam110a	1.5171	9.62883	2.66604	5e-05	0.000212572		1500009L16Rik	3.958	29.5311	2.89939	5e-05	0.000212572
Diap3	1.47665	9.37169	2.66598	5e-05	0.000212572		Klk8	4.13506	30.8271	2.89822	5e-05	0.000212572
Sh3gl3	0.793152	5.00724	2.65835	5e-05	0.000212572		Slc25a23	2.42991	18.0394	2.89217	5e-05	0.000212572
Cnn2	104.662	657.555	2.65137	5e-05	0.000212572		Uchl1	93.7596	695.864	2.89177	5e-05	0.000212572
Itga3	1.06255	6.58773	2.63226	5e-05	0.000212572		Iigp1	0.826214	6.10044	2.88432	5e-05	0.000212572
Fam115c	2.42624	14.9872	2.62693	5e-05	0.000212572		Gm6977	3.05806	22.5653	2.88342	5e-05	0.000212572
Ntn4	7.49094	46.2171	2.62521	5e-05	0.000212572		Fam134b	1.51075	11.1252	2.8805	5e-05	0.000212572
Saa3	0.992347	6.09944	2.61976	0.0053	0.0144766		Ucp2	10.0671	73.6743	2.87152	5e-05	0.000212572
Spata13	0.888334	5.45714	2.61897	5e-05	0.000212572		Crabp1	1.53977	11.2193	2.86521	5e-05	0.000212572
Arl5a	15.0003	91.8764	2.61471	5e-05	0.000212572		Gm12541	3.12113	22.653	2.85956	0.0064	0.0171209
S100a3	1.05356	6.43491	2.61065	0.00065	0.002238		Rhbdf2	1.47635	10.6978	2.85721	5e-05	0.000212572
Fzd5	1.76924	10.8038	2.61034	5e-05	0.000212572		Mgarp	4.36448	31.5637	2.85438	5e-05	0.000212572
Etv4	2.36192	14.3871	2.60674	5e-05	0.000212572		Ypel3	34.8082	251.421	2.8526	0.0007	0.00239171
Cenpe	1.51748	9.23556	2.60552	5e-05	0.000212572		Hopx	0.822324	5.93945	2.85255	5e-05	0.000212572
P4ha2	21.9161	132.091	2.59147	5e-05	0.000212572		Uros	4.30109	30.8256	2.84135	0.0012	0.00387884
Nusap1	2.1047	12.6786	2.59071	5e-05	0.000212572		Capn5	2.18436	15.6489	2.84078	5e-05	0.000212572
Tnfsf15	3.47536	20.9322	2.59049	5e-05	0.000212572		Carns1	0.673746	4.82578	2.84049	5e-05	0.000212572
Arxes2	1.68993	10.1148	2.58144	5e-05	0.000212572		C130074G19Rik	1.241	8.85913	2.83566	5e-05	0.000212572
Serpinb6b	1.73788	10.3887	2.57961	5e-05	0.000212572		Fth1	2451.51	17482.3	2.83415	5e-05	0.000212572
Casc5	0.879535	5.23642	2.57377	5e-05	0.000212572		Ecm1	85.6104	607.669	2.82743	5e-05	0.000212572
Tgm2	20.6038	122.07	2.56673	5e-05	0.000212572		Apod	1.79759	12.6878	2.81931	5e-05	0.000212572
Gm11818	1.13631	6.71552	2.56314	5e-05	0.000212572		Plce1	1.4528	10.2425	2.81766	5e-05	0.000212572
Cdc42bpg	1.82991	10.7748	2.55782	5e-05	0.000212572		Gabre	0.917764	6.44513	2.81201	5e-05	0.000212572
Cdc42ep3	9.38052	54.809	2.54667	5e-05	0.000212572		Slc22a23	0.836046	5.8683	2.81129	5e-05	0.000212572
Ccnb1	2.80634	16.3377	2.54144	5e-05	0.000212572		Gm12796	1.85604	12.9578	2.80352	0.01025	0.0258642
Abat	1.03399	6.01786	2.54103	5e-05	0.000212572		Arhgef3	2.03342	14.1327	2.79705	5e-05	0.000212572
Micall2	1.25462	7.29504	2.53967	5e-05	0.000212572		Aldh1a1	43.3447	300.624	2.79403	5e-05	0.000212572
Akr1b10	6.37559	36.9295	2.53414	5e-05	0.000212572		Ndrg2	2.28606	15.8464	2.79322	5e-05	0.000212572
Lrrc27	9.38809	54.2718	2.5313	5e-05	0.000212572		Sod3	19.3083	133.08	2.785	5e-05	0.000212572
Birc5	12.6031	72.6887	2.52795	5e-05	0.000212572		Pxn	30.1595	207.632	2.78334	5e-05	0.000212572
Shroom3	2.26591	13.0686	2.52795	5e-05	0.000212572		Larp6	1.3895	9.53914	2.77929	5e-05	0.000212572
Lxn	9.15133	52.73	2.52657	0.00075	0.00254425		Cyp27a1	0.722415	4.93928	2.7734	5e-05	0.000212572
Ndc80	0.846024	4.8397	2.51615	5e-05	0.000212572		Dnase1l1	7.47294	50.7589	2.76391	5e-05	0.000212572
Psrc1	7.45876	42.6539	2.51567	5e-05	0.000212572		Podxl	1.56133	10.5742	2.7597	5e-05	0.000212572
Tmem37	9.43775	53.9151	2.51417	5e-05	0.000212572		Uap1	32.619	220.506	2.75704	5e-05	0.000212572
Lmcd1	6.83758	39.0169	2.51254	5e-05	0.000212572		Bst2	15.6362	105.541	2.75485	5e-05	0.000212572
Gng8	2.56827	14.6285	2.50991	5e-05	0.000212572		Anpep	1.86532	12.5082	2.74538	5e-05	0.000212572
Mrap	1.0723	6.05978	2.49855	5e-05	0.000212572		Icam1	12.1595	81.3808	2.7426	5e-05	0.000212572
Kif4	2.62142	14.8073	2.49789	5e-05	0.000212572		Pion	0.995522	6.63772	2.73716	5e-05	0.000212572
Itga11	5.75227	32.4496	2.496	5e-05	0.000212572		Sdk1	2.10469	14.0216	2.73597	5e-05	0.000212572
Cpxm1	5.95015	33.5345	2.49465	5e-05	0.000212572		Gng7	1.51089	10.0548	2.73441	5e-05	0.000212572
Rcn3	62.09	349.845	2.49428	5e-05	0.000212572		Itgb3	3.21093	21.3597	2.73383	5e-05	0.000212572
Gadd45g	51.5411	289.598	2.49026	5e-05	0.000212572		Plat	31.2215	207.139	2.72999	5e-05	0.000212572
BC026585	1.09554	6.1555	2.49024	5e-05	0.000212572		Ccpg1	14.5674	96.1216	2.72212	5e-05	0.000212572
Anxa6	8.23264	46.2088	2.48874	5e-05	0.000212572		Rsph9	1.0737	7.06103	2.71729	0.00865	0.0222925
Cav2	6.22394	34.8638	2.48583	0.0002	0.000769489		Heg1	67.6466	444.346	2.71559	5e-05	0.000212572
Ctsf	2.26065	12.6488	2.48419	5e-05	0.000212572		Trp53i11	2.16685	14.126	2.70468	5e-05	0.000212572
Enpp5	2.94165	16.3755	2.47684	5e-05	0.000212572		Isyna1	16.538	107.807	2.70459	5e-05	0.000212572
Shcbp1	1.88253	10.3682	2.46141	5e-05	0.000212572		Slc23a2	9.1193	59.4111	2.70374	5e-05	0.000212572
Cdc42ep1	4.97082	27.3645	2.46075	5e-05	0.000212572		Slfn8	0.834638	5.41529	2.69782	5e-05	0.000212572
Pdk1	1.41682	7.79843	2.46053	0.0001	0.000406521		H2-DMa	3.05794	19.8318	2.69719	5e-05	0.000212572
Ehd3	1.47178	8.059	2.45304	5e-05	0.000212572		Pf4	0.931989	6.03907	2.69594	0.00405	0.0114235
Tmem119	12.9479	70.8622	2.4523	5e-05	0.000212572		Gsta1	0.927347	5.97143	2.6869	0.00015	0.00059102
Zwilch	2.9838	16.2923	2.44896	5e-05	0.000212572		Syt17	1.23354	7.93737	2.68585	5e-05	0.000212572
Pbxip1	16.1886	88.2156	2.44606	5e-05	0.000212572		S100a14	0.854255	5.4746	2.68001	5e-05	0.000212572
Ckap2l	3.61555	19.6812	2.44453	5e-05	0.000212572		Camk2n1	2.7408	17.4127	2.66747	5e-05	0.000212572
Nkd1	1.09496	5.95737	2.4438	5e-05	0.000212572		Prss35	0.959507	6.06328	2.65973	5e-05	0.000212572
Plcb4	3.98697	21.4482	2.42749	5e-05	0.000212572		Kcnab2	1.2169	7.66716	2.65548	5e-05	0.000212572
Gm98	1.08587	5.83963	2.42703	5e-05	0.000212572		Gprc5a	3.68748	23.0993	2.64714	5e-05	0.000212572
Isoc2b	1.24033	6.65551	2.42382	0.00125	0.0040251		Chchd10	20.3646	126.507	2.63508	5e-05	0.000212572
Tcn2	8.84134	47.297	2.41941	5e-05	0.000212572		Cdkn2a	8.4072	52.1376	2.63262	5e-05	0.000212572
Stxbp2	2.17752	11.6485	2.41939	0.0001	0.000406521		Slc16a11	2.36097	14.5839	2.62693	5e-05	0.000212572
Cdkn2d	4.74082	25.2218	2.41146	5e-05	0.000212572		Bmper	44.0925	271.791	2.62389	5e-05	0.000212572
Sfrp1	5.06824	26.9604	2.41129	5e-05	0.000212572		Fam181b	1.23021	7.55859	2.61921	5e-05	0.000212572
Unc5b	21.9332	116.365	2.40747	5e-05	0.000212572		Ccdc92	1.45403	8.90947	2.61528	5e-05	0.000212572
Mtus2	0.992098	5.24723	2.403	0.0002	0.000769489		Otud7a	0.788443	4.82881	2.61459	5e-05	0.000212572
Fam129a	9.18357	48.164	2.39083	5e-05	0.000212572		Aplp1	6.47287	39.5549	2.61138	5e-05	0.000212572
Spc25	3.94519	20.6284	2.38646	5e-05	0.000212572		Insl6	1.18096	7.21047	2.61013	0.0001	0.000406521
Prkab2	4.46061	23.266	2.38291	5e-05	0.000212572		Gsta4	58.1488	353.66	2.60454	5e-05	0.000212572
Dusp4	16.3857	85.2156	2.37868	5e-05	0.000212572		Cd40	0.965587	5.86921	2.60369	5e-05	0.000212572
Tacc3	9.86445	51.2189	2.37637	5e-05	0.000212572		Car5b	1.10251	6.68313	2.59974	5e-05	0.000212572
Fbln5	5.68645	29.5124	2.37572	5e-05	0.000212572		Atp9a	2.76934	16.7818	2.59929	5e-05	0.000212572
Arhgap24	5.5623	28.8256	2.3736	5e-05	0.000212572		Pgd	87.4466	528.641	2.59581	5e-05	0.000212572
Olfml2b	12.4483	64.4109	2.37135	5e-05	0.000212572		Fxyd6	5.63115	33.9972	2.59392	5e-05	0.000212572
Limch1	3.13443	16.2155	2.3711	5e-05	0.000212572		Nrxn2	2.30994	13.9362	2.59291	5e-05	0.000212572
Nkd2	3.54284	18.3265	2.37095	5e-05	0.000212572		Abca7	3.2449	19.44	2.58279	5e-05	0.000212572
Pdlim5	25.1879	129.945	2.3671	5e-05	0.000212572		Ric3	0.917356	5.48936	2.58109	5e-05	0.000212572
Fxyd6	1.09657	5.63115	2.36043	5e-05	0.000212572		Gdf11	11.1873	66.7547	2.57701	5e-05	0.000212572
Plcxd2	2.94658	15.1247	2.3598	0.0013	0.00416721		Ppfia3	0.950667	5.6389	2.5684	5e-05	0.000212572
Hist1h2bc	14.1719	72.2902	2.35077	5e-05	0.000212572		Tnxb	2.83479	16.728	2.56095	5e-05	0.000212572
Col4a1	55.881	283.78	2.34434	5e-05	0.000212572		0610010O12Rik	14.5445	85.7566	2.55978	5e-05	0.000212572
Tmem59l	2.6124	13.2466	2.34218	5e-05	0.000212572		Rab36	0.950914	5.60452	2.55921	5e-05	0.000212572
Cep55	3.8154	18.9983	2.31596	5e-05	0.000212572		4933431E20Rik	2.75029	16.185	2.557	5e-05	0.000212572
Efs	1.63908	8.10054	2.30513	5e-05	0.000212572		Mtus1	3.79694	22.3208	2.55548	5e-05	0.000212572
Ctnnal1	2.22529	10.9974	2.30509	0.00325	0.00939853		Enpp1	1.23739	7.26782	2.55422	5e-05	0.000212572
Fam176a	1.1134	5.49205	2.30237	5e-05	0.000212572		Eda	1.48939	8.72204	2.54994	5e-05	0.000212572
Aldh4a1	3.48077	17.1196	2.29817	5e-05	0.000212572		Grik5	1.08835	6.36803	2.5487	5e-05	0.000212572
Spag5	2.72109	13.3813	2.29797	5e-05	0.000212572		Celf4	1.38301	8.0914	2.54858	5e-05	0.000212572
Mmp23	10.2344	50.3218	2.29776	5e-05	0.000212572		Mest	1.62452	9.46132	2.54203	5e-05	0.000212572
Kifc1	2.84431	13.977	2.29691	5e-05	0.000212572		Ifit1	1.62943	9.47222	2.53933	5e-05	0.000212572
Tpx2	9.71769	47.6019	2.29233	5e-05	0.000212572		Mpp7	1.46039	8.48842	2.53915	5e-05	0.000212572
Nek2	2.80499	13.74	2.29232	5e-05	0.000212572		Ly6a	93.6247	543.178	2.53646	5e-05	0.000212572
Tmem14a	1.09851	5.36221	2.28728	5e-05	0.000212572		Selenbp1	1.57599	9.09561	2.52892	5e-05	0.000212572
Islr	15.1268	73.7958	2.28643	5e-05	0.000212572		Crct1	2.06253	11.897	2.52811	5e-05	0.000212572
Meg3	16.3188	79.162	2.27828	5e-05	0.000212572		Snx32	1.52396	8.76699	2.52426	5e-05	0.000212572
Kif1a	4.58546	22.2291	2.27731	5e-05	0.000212572		1700001L05Rik	1.65826	9.53893	2.52416	5e-05	0.000212572
Slc9a3r2	3.4659	16.7995	2.27712	5e-05	0.000212572		Amigo1	1.67693	9.63933	2.52311	5e-05	0.000212572
Crip1	104.651	506.966	2.27631	5e-05	0.000212572		Serpinb1b	4.1688	23.8886	2.51862	5e-05	0.000212572
Kif11	3.37626	16.353	2.27606	5e-05	0.000212572		Gm11816	10.1798	58.2764	2.51721	0.01005	0.0254216
BC046404	8.1091	39.1397	2.27102	5e-05	0.000212572		Coro1a	0.991253	5.655	2.5122	5e-05	0.000212572
Fam114a1	18.8139	90.5717	2.26726	5e-05	0.000212572		Bscl2	26.1166	148.81	2.51043	5e-05	0.000212572
Bub1	2.27346	10.9404	2.26671	5e-05	0.000212572		Slc22a4	1.30678	7.43332	2.50799	0.0001	0.000406521
Hyls1	1.21914	5.86416	2.26606	0.0044	0.0122937		Rai2	1.02376	5.79093	2.49992	5e-05	0.000212572
Camk2g	6.68121	32.0299	2.26124	5e-05	0.000212572		9430020K01Rik	16.0495	90.4772	2.49502	5e-05	0.000212572
Loxl4	4.85864	23.2819	2.26059	5e-05	0.000212572		Wbscr27	2.7469	15.4116	2.48814	5e-05	0.000212572
Fhod1	2.2899	10.9627	2.25925	0.0001	0.000406521		2010001M06Rik	7.12283	39.9362	2.48717	0.0002	0.000769489
Folr1	3.92689	18.7939	2.2588	5e-05	0.000212572		Serinc2	4.39248	24.4049	2.47406	5e-05	0.000212572
C1qtnf5	7.47791	35.7681	2.25797	5e-05	0.000212572		Unc13b	0.977878	5.4026	2.46593	5e-05	0.000212572
Col5a1	43.883	209.413	2.25461	5e-05	0.000212572		Fbxo36	1.99095	10.9924	2.46497	5e-05	0.000212572
4930524J08Rik	1.22461	5.81628	2.24778	0.0035	0.0100332		Ptx3	244.531	1348.67	2.46345	5e-05	0.000212572
Hist1h4i	2.26716	10.7489	2.24523	0.00015	0.00059102		Krt80	1.21371	6.64967	2.45386	5e-05	0.000212572
Dpy19l3	2.21825	10.5111	2.24442	0.00015	0.00059102		Ptpn13	3.20135	17.4577	2.44711	5e-05	0.000212572
Tle2	1.06478	5.03332	2.24096	5e-05	0.000212572		Cend1	4.01462	21.8921	2.44708	5e-05	0.000212572
2900026A02Rik	3.60013	16.8931	2.23031	5e-05	0.000212572		Serpine2	55.0277	298.415	2.43909	5e-05	0.000212572
B4galnt1	2.03368	9.5364	2.22935	5e-05	0.000212572		Dner	1.09238	5.91677	2.43733	5e-05	0.000212572
Ccdc80	99.1403	464.837	2.22918	5e-05	0.000212572		Cgnl1	5.36739	29.0191	2.43471	5e-05	0.000212572
Fas	3.14606	14.7154	2.22571	5e-05	0.000212572		Atp6v0e2	4.45501	24.0166	2.43053	5e-05	0.000212572
Pcsk6	25.9632	120.147	2.21027	5e-05	0.000212572		Aldh2	51.5475	276.807	2.42491	5e-05	0.000212572
Sytl2	1.68786	7.81052	2.21022	5e-05	0.000212572		Flywch2	2.01755	10.8038	2.42086	5e-05	0.000212572
Cck	181.438	839.024	2.20924	5e-05	0.000212572		Csdc2	2.69892	14.4362	2.41924	5e-05	0.000212572
Ect2	3.06246	14.1217	2.20515	5e-05	0.000212572		Crebl2	3.41084	18.1868	2.41469	5e-05	0.000212572
Peg10	5.9366	27.3331	2.20294	5e-05	0.000212572		Dhcr7	8.916	47.5017	2.41351	5e-05	0.000212572
Lphn2	2.10582	9.69366	2.20266	5e-05	0.000212572		Plk3	7.70204	40.8042	2.4054	5e-05	0.000212572
Avpr1a	11.0749	50.9772	2.20256	5e-05	0.000212572		Prss12	1.11677	5.91219	2.40436	5e-05	0.000212572
Vcam1	7.61076	35.0319	2.20256	5e-05	0.000212572		Npc2	184.612	974.8	2.40061	5e-05	0.000212572
Parpbp	1.2148	5.58584	2.20105	5e-05	0.000212572		Gpm6b	5.3693	28.3448	2.40028	5e-05	0.000212572
AC147987.1	1.22178	5.6177	2.201	5e-05	0.000212572		Tcp11l2	3.27171	17.2685	2.40003	5e-05	0.000212572
Slc25a13	1.2324	5.60263	2.18464	5e-05	0.000212572		Lrp11	10.4269	54.9735	2.39843	5e-05	0.000212572
Mis18bp1	1.29809	5.88829	2.18146	5e-05	0.000212572		Cyp1b1	154.36	810.989	2.39339	5e-05	0.000212572
Gata2	1.72262	7.80784	2.18032	5e-05	0.000212572		Gm10567	1.92792	10.0623	2.38383	5e-05	0.000212572
Cd248	50.684	229.701	2.18015	5e-05	0.000212572		Ly6f	1.0186	5.29092	2.37693	0.00025	0.000943242
Fabp3	2.53157	11.469	2.17963	0.00275	0.00809827		Tnfaip8	11.9754	62.197	2.37677	5e-05	0.000212572
Cd82	1.82647	8.2719	2.17916	0.00015	0.00059102		Slc44a1	19.7411	102.117	2.37095	5e-05	0.000212572
Pcolce	107.711	483.427	2.16613	5e-05	0.000212572		Mdfi	3.35204	17.3278	2.36997	5e-05	0.000212572
Cdk1	34.8447	156.104	2.16349	5e-05	0.000212572		Cyb5	476.993	2460.26	2.36677	5e-05	0.000212572
Lpp	7.29911	32.682	2.1627	5e-05	0.000212572		Aig1	14.4713	74.591	2.36581	5e-05	0.000212572
Ephb3	2.88914	12.9167	2.16052	5e-05	0.000212572		Lefty1	6.02436	30.9717	2.36207	5e-05	0.000212572
Parm1	13.5587	60.6127	2.16041	5e-05	0.000212572		Pdp1	2.68908	13.7385	2.35304	5e-05	0.000212572
Racgap1	8.71966	38.9413	2.15896	5e-05	0.000212572		Gm5526	3.57666	18.2671	2.35257	0.0001	0.000406521
Gpr176	15.2233	67.8105	2.15523	5e-05	0.000212572		Cd274	1.10783	5.64954	2.3504	5e-05	0.000212572
Marcksl1	10.4906	46.656	2.15297	5e-05	0.000212572		H2-D1	78.479	400.111	2.35002	5e-05	0.000212572
Msrb3	23.4742	104.362	2.15245	5e-05	0.000212572		F11r	7.05239	35.8015	2.34384	5e-05	0.000212572
Ccnf	2.05162	9.10754	2.1503	5e-05	0.000212572		Nox4	3.83626	19.3934	2.33779	5e-05	0.000212572
Fam198b	37.2723	165.233	2.14833	5e-05	0.000212572		Arhgap18	1.93913	9.80033	2.33742	5e-05	0.000212572
Gm14325	1.45625	6.44352	2.14559	0.01435	0.0346751		Tmem22	3.48853	17.6111	2.33579	5e-05	0.000212572
Gria3	6.34847	28.0816	2.14515	5e-05	0.000212572		Il18	1.48462	7.46512	2.33007	5e-05	0.000212572
Adcyap1r1	15.4791	68.1883	2.13921	5e-05	0.000212572		Maoa	21.0927	105.896	2.32782	5e-05	0.000212572
Gm5617	2.28873	10.0804	2.13893	0.00025	0.000943242		Morn2	4.06346	20.3574	2.32477	0.0063	0.0168869
Rab3a	1.95024	8.57898	2.13715	5e-05	0.000212572		Usp18	1.52323	7.58743	2.31648	5e-05	0.000212572
2310022B05Rik	45.2204	198.903	2.13702	5e-05	0.000212572		Txnrd1	217.357	1081.2	2.3145	5e-05	0.000212572
Cotl1	46.8598	206.059	2.13663	5e-05	0.000212572		Mfap3l	3.04566	15.1471	2.31422	5e-05	0.000212572
Jag1	3.04609	13.3372	2.13043	5e-05	0.000212572		Flrt2	11.4227	56.668	2.31063	5e-05	0.000212572
Pvrl2	21.9156	95.7483	2.12729	5e-05	0.000212572		Arl4a	5.61517	27.8157	2.3085	5e-05	0.000212572
Ephb2	4.35201	18.9951	2.12588	5e-05	0.000212572		Wasf3	2.32827	11.5115	2.30574	5e-05	0.000212572
Serhl	8.54839	37.272	2.12437	0.00335	0.00965223		Syt11	4.90167	24.2264	2.30523	5e-05	0.000212572
Gstt1	5.33007	23.2376	2.12424	5e-05	0.000212572		Sat1	92.9128	458.642	2.30342	5e-05	0.000212572
Nav2	1.91308	8.33467	2.12323	5e-05	0.000212572		Itpk1	2.4124	11.9069	2.30326	0.0004	0.00144279
Trnp1	9.51665	41.4144	2.12161	5e-05	0.000212572		Dcbld2	44.6235	219.734	2.29988	5e-05	0.000212572
Copz2	29.0936	126.59	2.12139	5e-05	0.000212572		Slc2a6	1.2697	6.25066	2.29952	5e-05	0.000212572
Smad9	1.11262	4.83718	2.1202	5e-05	0.000212572		Gpsm3	21.972	108.151	2.2993	5e-05	0.000212572
Tln2	1.22763	5.31524	2.11426	5e-05	0.000212572		Eef1a2	4.98246	24.5231	2.29921	5e-05	0.000212572
Mtap6	15.5897	67.3604	2.1113	5e-05	0.000212572		Gbe1	11.7628	57.8543	2.29819	5e-05	0.000212572
Sgcd	1.10903	4.78771	2.11003	5e-05	0.000212572		Atp13a2	7.54718	37.0989	2.29737	5e-05	0.000212572
Rnf128	1.46815	6.33505	2.10936	5e-05	0.000212572		Ttc39c	3.01561	14.8056	2.29562	5e-05	0.000212572
Fstl3	10.1338	43.6324	2.10623	5e-05	0.000212572		Dact1	3.60964	17.69	2.293	5e-05	0.000212572
C1rl	1.11006	4.76946	2.10318	5e-05	0.000212572		Oplah	2.14555	10.4838	2.28875	0.00355	0.0101567
F11r	1.64841	7.05239	2.09704	0.0001	0.000406521		Tek	2.02357	9.87974	2.28757	5e-05	0.000212572
Troap	1.66041	7.09004	2.09426	5e-05	0.000212572		Irak3	3.53044	17.0433	2.27129	5e-05	0.000212572
Rab3ip	3.41913	14.598	2.09407	5e-05	0.000212572		Gadd45a	13.3245	64.2995	2.27073	5e-05	0.000212572
Pld3	46.0425	196.539	2.09378	5e-05	0.000212572		Hmox1	686.037	3306.47	2.26894	5e-05	0.000212572
Wbp1	8.552	36.4178	2.09031	5e-05	0.000212572		Armc9	7.1617	34.4374	2.2656	0.00035	0.00127849
Maged2	24.385	103.792	2.08962	5e-05	0.000212572		Atox1	110.765	532.596	2.26554	5e-05	0.000212572
Arhgap11a	2.91184	12.3893	2.08909	5e-05	0.000212572		E130012A19Rik	2.20929	10.6194	2.26505	5e-05	0.000212572
Ccng2	3.32891	14.1547	2.08816	5e-05	0.000212572		Rab15	1.39184	6.65696	2.25787	5e-05	0.000212572
Kif20b	1.98873	8.4055	2.07948	5e-05	0.000212572		Cyp2d22	1.5443	7.37921	2.25651	5e-05	0.000212572
Cdca8	4.12037	17.4081	2.07891	5e-05	0.000212572		Arhgap22	2.09219	9.98836	2.25523	5e-05	0.000212572
Mdga1	1.82106	7.68492	2.07725	0.0005	0.00176589		Ugp2	50.7797	242.216	2.25397	5e-05	0.000212572
Prelp	44.8293	188.356	2.07095	5e-05	0.000212572		Tmem231	1.79177	8.54238	2.25325	5e-05	0.000212572
Tll1	1.70752	7.16625	2.06932	5e-05	0.000212572		Cacng8	1.51046	7.19088	2.25118	5e-05	0.000212572
Upk1b	2.26877	9.48267	2.06339	5e-05	0.000212572		Itm2a	11.6387	55.0721	2.24239	5e-05	0.000212572
4632434I11Rik	3.42595	14.3062	2.06207	5e-05	0.000212572		Arntl	5.39869	25.5109	2.24043	5e-05	0.000212572
Pcdh1	4.61214	19.223	2.05933	5e-05	0.000212572		Hspa2	5.84054	27.5898	2.23996	5e-05	0.000212572
Lrrn4	1.62173	6.75811	2.05908	5e-05	0.000212572		Sfn	1.35872	6.40561	2.23709	5e-05	0.000212572
Arhgdib	7.01616	29.1928	2.05686	5e-05	0.000212572		Pla2g4a	25.6014	120.694	2.23706	5e-05	0.000212572
Lgi2	5.17628	21.5104	2.05505	5e-05	0.000212572		Nhsl2	1.33159	6.27601	2.23669	0.00025	0.000943242
Hist1h1c	13.1311	54.3464	2.0492	5e-05	0.000212572		Gramd4	12.2518	57.6974	2.23551	5e-05	0.000212572
Ppap2a	54.3661	224.947	2.0488	5e-05	0.000212572		Kif13b	2.83219	13.3102	2.23255	5e-05	0.000212572
Col12a1	31.7921	131.304	2.04617	5e-05	0.000212572		Ern1	4.38147	20.5832	2.23198	5e-05	0.000212572
Khdrbs3	7.69875	31.6797	2.04086	5e-05	0.000212572		Abca8a	1.72522	8.09773	2.23074	0.00215	0.00651637
Ilvbl	5.87757	24.1853	2.04084	5e-05	0.000212572		Mtap7d2	2.20036	10.2982	2.22658	5e-05	0.000212572
Tk1	11.7791	48.3409	2.03701	0.00065	0.002238		Efna2	1.49208	6.94612	2.21888	5e-05	0.000212572
Foxm1	6.41806	26.3244	2.03619	5e-05	0.000212572		Add3	11.1005	51.5816	2.21624	5e-05	0.000212572
Sgol2	1.84159	7.5392	2.03346	5e-05	0.000212572		Clcn3	2.62191	12.1708	2.21473	5e-05	0.000212572
Adamtsl4	1.58715	6.49641	2.0332	0.00875	0.0225212		Nucb2	25.3507	117.343	2.21064	5e-05	0.000212572
Tmem47	11.6971	47.7974	2.03079	5e-05	0.000212572		Hpse	1.16612	5.35703	2.19971	5e-05	0.000212572
Stmn1	9.94366	40.5714	2.02861	5e-05	0.000212572		Ptgs1	118.402	542.317	2.19544	5e-05	0.000212572
A430105I19Rik	4.18412	17.0255	2.0247	5e-05	0.000212572		Lrrn4cl	23.0325	105.329	2.19317	5e-05	0.000212572
Klhl13	4.13666	16.7793	2.02015	5e-05	0.000212572		Lmbr1	2.88201	13.155	2.19046	5e-05	0.000212572
Tmeff2	3.12488	12.659	2.01829	5e-05	0.000212572		Abat	6.01786	27.3792	2.18576	5e-05	0.000212572
Rps6ka2	1.51386	6.104	2.01153	5e-05	0.000212572		Klhdc8a	2.17528	9.8764	2.18278	5e-05	0.000212572
Fhl2	24.0066	96.6277	2.009	5e-05	0.000212572		Hyal1	1.4856	6.72678	2.17887	0.00015	0.00059102
Syt11	1.22091	4.90167	2.00532	5e-05	0.000212572		Fam49a	4.57045	20.6784	2.17772	5e-05	0.000212572
Plekhg2	14.3421	57.5159	2.00371	5e-05	0.000212572		Gxylt2	3.89732	17.6216	2.17679	5e-05	0.000212572
Pdgfa	5.23887	20.9429	1.99913	5e-05	0.000212572		Pcca	9.13718	41.3084	2.17661	0.0004	0.00144279
Ctsh	56.2604	223.847	1.99232	5e-05	0.000212572		Tmem151a	5.31973	24.0342	2.17566	0.0049	0.0135057
Tmem86a	3.50354	13.884	1.98653	5e-05	0.000212572		Pcx	6.17076	27.813	2.17224	5e-05	0.000212572
Nynrin	2.59899	10.2803	1.98385	5e-05	0.000212572		Fmo5	1.37724	6.16932	2.16334	5e-05	0.000212572
Epas1	4.53847	17.9356	1.98255	5e-05	0.000212572		Gatsl2	3.47938	15.5593	2.16087	5e-05	0.000212572
C330027C09Rik	5.86686	23.1424	1.97988	5e-05	0.000212572		Mitf	2.08218	9.28744	2.15719	5e-05	0.000212572
2810405K02Rik	2.839	11.1572	1.97453	5e-05	0.000212572		Srcrb4d	3.3683	15.0006	2.15493	5e-05	0.000212572
Nudt18	1.23132	4.81185	1.96638	5e-05	0.000212572		Ust	3.09264	13.7642	2.15401	5e-05	0.000212572
Dzip1	1.33296	5.20555	1.96541	5e-05	0.000212572		RP23-302C16.2	4.59939	20.4595	2.15326	5e-05	0.000212572
Kdelr3	38.6146	150.633	1.96381	5e-05	0.000212572		Slit3	124.666	553.424	2.15032	5e-05	0.000212572
2410066E13Rik	5.92883	23.1134	1.96291	5e-05	0.000212572		Pfkfb4	5.30262	23.4848	2.14695	5e-05	0.000212572
Haghl	1.29669	5.04504	1.96004	0.0017	0.00529031		Slc25a37	12.6784	56.1158	2.14603	5e-05	0.000212572
Tmem45a	37.8411	147.228	1.96002	5e-05	0.000212572		Ankrd13d	1.14151	5.03631	2.14142	0.00075	0.00254425
Sh3bp4	3.41268	13.2076	1.95239	5e-05	0.000212572		H2-K1	50.7654	223.962	2.14134	5e-05	0.000212572
Zfp57	3.36568	13.0048	1.95008	5e-05	0.000212572		Cxcl1	9.61457	42.4126	2.1412	5e-05	0.000212572
Prkag2	6.54661	25.22	1.94575	5e-05	0.000212572		Tro	1.18656	5.2308	2.14024	5e-05	0.000212572
Lurap1l	11.6404	44.8354	1.9455	5e-05	0.000212572		Spint1	1.16407	5.12832	2.13931	0.00015	0.00059102
Spc24	1.88989	7.25563	1.9408	5e-05	0.000212572		Dopey2	3.43294	15.0684	2.13401	5e-05	0.000212572
B130055M24Rik	2.11744	8.11371	1.93804	0.0062	0.0166459		Casc4	17.6686	77.5376	2.13371	5e-05	0.000212572
Nacc2	4.87654	18.6736	1.93707	0.0001	0.000406521		Chst1	5.18771	22.7503	2.13271	5e-05	0.000212572
Eef1a2	1.3033	4.98246	1.93468	5e-05	0.000212572		Sema3e	7.2756	31.87	2.13106	5e-05	0.000212572
Emx2	2.64534	10.1123	1.93459	0.00195	0.00597488		Acbd4	16.6589	72.9509	2.13064	5e-05	0.000212572
Rad54b	1.43811	5.48378	1.931	0.00055	0.00192356		Rspo1	1.97164	8.57322	2.12044	5e-05	0.000212572
Stard10	2.10588	8.02778	1.93058	0.0001	0.000406521		Limk1	10.7225	46.6123	2.12007	5e-05	0.000212572
Vmac	1.44856	5.51902	1.9298	5e-05	0.000212572		Lrrc20	4.68551	20.3405	2.11807	5e-05	0.000212572
AC152063.2	16.9943	64.5213	1.92472	5e-05	0.000212572		Tinagl1	34.571	150.046	2.11777	5e-05	0.000212572
Kif18a	1.2868	4.86483	1.9186	5e-05	0.000212572		Lrrc3	1.67648	7.2642	2.11537	5e-05	0.000212572
Ccna2	10.1549	38.3696	1.91779	5e-05	0.000212572		Tm7sf2	3.14103	13.5994	2.11423	0.0101	0.0255305
Pde8b	1.28313	4.82479	1.9108	0.00105	0.00344095		AA467197	2.01338	8.66921	2.10628	5e-05	0.000212572
Tnk2	34.9259	131.154	1.9089	5e-05	0.000212572		Gnao1	4.7134	20.2346	2.10198	5e-05	0.000212572
Hspb2	1.28736	4.8186	1.9042	0.0009	0.00299861		Myo7a	3.94564	16.8317	2.09285	5e-05	0.000212572
Ckap2	6.06947	22.7022	1.90319	5e-05	0.000212572		Mmp8	2.46331	10.4658	2.08701	5e-05	0.000212572
Gm8773	1.65286	6.16994	1.90029	5e-05	0.000212572		Oasl1	1.62757	6.89836	2.08354	0.0001	0.000406521
Pxdc1	4.82358	17.9759	1.89789	5e-05	0.000212572		Il17rd	1.17728	4.98369	2.08176	5e-05	0.000212572
Plekha2	7.00262	26.0565	1.89567	5e-05	0.000212572		Arhgap28	1.68315	7.12359	2.08144	5e-05	0.000212572
Arhgef25	5.21462	19.4019	1.89557	5e-05	0.000212572		Lpin1	1.25909	5.32126	2.07938	5e-05	0.000212572
Cmah	4.73284	17.5688	1.89224	5e-05	0.000212572		Emc9	6.3514	26.817	2.078	0.01625	0.0385986
Qsox1	21.708	80.2377	1.88606	5e-05	0.000212572		Hemk1	2.4909	10.4983	2.07542	0.0083	0.0215096
Tspan12	2.87755	10.6226	1.88422	0.00145	0.00459676		Hcn2	1.92846	8.11883	2.07382	5e-05	0.000212572
Fam20a	3.03863	11.204	1.88252	5e-05	0.000212572		Sdr42e1	1.13557	4.78003	2.07361	5e-05	0.000212572
Il3ra	5.80164	21.3811	1.8818	5e-05	0.000212572		Sft2d2	3.82773	16.062	2.06909	5e-05	0.000212572
Mtss1l	2.35544	8.67288	1.88051	5e-05	0.000212572		Pak1	10.4335	43.717	2.06698	5e-05	0.000212572
Lims2	20.5323	75.4086	1.87684	5e-05	0.000212572		Pbx4	2.29708	9.61265	2.06513	5e-05	0.000212572
Oxld1	1.50334	5.49651	1.87035	0.00145	0.00459676		Itfg3	53.2396	222.219	2.06141	5e-05	0.000212572
Adamts5	19.503	71.0214	1.86456	5e-05	0.000212572		Rragd	2.27127	9.46035	2.05839	0.0002	0.000769489
Cd97	7.78045	28.1752	1.8565	0.01005	0.0254216		Slc25a30	4.33971	18.018	2.05377	5e-05	0.000212572
Melk	3.36818	12.1967	1.85645	5e-05	0.000212572		Prnp	144.417	599.576	2.0537	5e-05	0.000212572
Sh3bgrl	38.6706	139.911	1.8552	5e-05	0.000212572		Chka	8.91883	37.0141	2.05315	5e-05	0.000212572
Bub1b	4.47295	16.181	1.855	5e-05	0.000212572		Plekhh2	2.42268	10.0375	2.05073	5e-05	0.000212572
Ifi47	2.28619	8.25535	1.85238	5e-05	0.000212572		Gm5424	12.976	53.7307	2.0499	5e-05	0.000212572
Foxs1	17.521	63.192	1.85065	5e-05	0.000212572		Stard10	8.02778	33.1454	2.04574	5e-05	0.000212572
Ston1	25.4662	91.5715	1.84631	5e-05	0.000212572		Prosapip1	3.2715	13.4992	2.04484	5e-05	0.000212572
Ccng1	63.8903	229.399	1.84419	5e-05	0.000212572		Wdr25	1.17849	4.85584	2.04279	5e-05	0.000212572
Pon3	7.2379	25.9575	1.84251	5e-05	0.000212572		Rcor2	1.47684	6.06942	2.03904	5e-05	0.000212572
Cdh11	6.55726	23.3941	1.83498	5e-05	0.000212572		Tnfaip6	6.43159	26.3993	2.03725	5e-05	0.000212572
Ugt1a7c	15.2233	54.3019	1.83473	5e-05	0.000212572		Ormdl2	6.55249	26.7958	2.03189	0.00025	0.000943242
Ghr	10.8551	38.573	1.82922	5e-05	0.000212572		Gm6712	1.29033	5.26939	2.0299	0.01115	0.027827
3110003A17Rik	80.2712	285.011	1.82806	5e-05	0.000212572		Zfp385a	14.9098	60.8271	2.02845	5e-05	0.000212572
Hspa2	1.64648	5.84054	1.82672	5e-05	0.000212572		Ass1	155.451	629.84	2.01853	5e-05	0.000212572
Sepp1	33.0061	116.944	1.82502	5e-05	0.000212572		Dusp28	1.86492	7.54814	2.01701	5e-05	0.000212572
Gulp1	7.89396	27.9613	1.82461	5e-05	0.000212572		Epb4.1	3.0717	12.4319	2.01694	5e-05	0.000212572
Scrn1	3.77453	13.365	1.82409	5e-05	0.000212572		Sh3bgrl2	1.62683	6.57126	2.0141	5e-05	0.000212572
Dlg3	6.60481	23.3526	1.822	5e-05	0.000212572		Fam124a	3.07292	12.3857	2.01099	5e-05	0.000212572
Clu	8.04423	28.4314	1.82146	5e-05	0.000212572		Ly6e	61.237	246.809	2.01092	5e-05	0.000212572
Atg16l2	3.72562	13.1665	1.82132	0.00085	0.0028481		Sdccag8	4.49386	18.1076	2.01057	5e-05	0.000212572
Eogt	5.55721	19.6374	1.82117	5e-05	0.000212572		Dnm1	10.1416	40.8643	2.01056	0.0007	0.00239171
Bok	16.38	57.6202	1.81464	5e-05	0.000212572		Reck	9.27531	37.2909	2.00736	5e-05	0.000212572
Nedd9	1.88638	6.63369	1.81419	5e-05	0.000212572		Ifitm1	1.36814	5.46524	1.99807	0.00215	0.00651637
Sdc3	9.59133	33.6736	1.81182	5e-05	0.000212572		Rnf167	6.04626	24.1293	1.99667	5e-05	0.000212572
Fam100b	3.16856	11.1053	1.80934	5e-05	0.000212572		Plekha4	1.93971	7.72395	1.9935	5e-05	0.000212572
Gtse1	6.99398	24.4761	1.80719	5e-05	0.000212572		Itm2b	172.565	687.035	1.99324	5e-05	0.000212572
2010111I01Rik	5.46822	19.0802	1.80293	5e-05	0.000212572		Gm11520	1.75939	7.0042	1.99315	0.00065	0.002238
Oxct1	46.2213	161.229	1.80248	5e-05	0.000212572		Adh1	2.33993	9.30028	1.99081	5e-05	0.000212572
Ssc5d	3.5712	12.4084	1.79684	5e-05	0.000212572		Col5a3	3.29136	13.08	1.9906	5e-05	0.000212572
Rasa4	3.90831	13.5009	1.78844	5e-05	0.000212572		Fmnl2	7.58344	30.1185	1.98973	5e-05	0.000212572
Ccdc109b	9.43391	32.5393	1.78626	0.0001	0.000406521		Hsd17b7	21.5781	85.5955	1.98797	5e-05	0.000212572
Dpf1	1.7661	6.08934	1.78572	0.004	0.011297		Bace2	2.30078	9.10427	1.98442	5e-05	0.000212572
Rapgef3	3.02296	10.4114	1.78413	5e-05	0.000212572		Pctp	1.50528	5.91575	1.97453	5e-05	0.000212572
Akap12	30.3118	104.03	1.77905	5e-05	0.000212572		Ccdc28a	3.85539	15.127	1.97218	0.0006	0.00208113
Zfp354a	2.28518	7.83711	1.77802	0.00235	0.00704723		Gsr	15.7781	61.7968	1.96961	5e-05	0.000212572
Dynlt3	23.1946	79.5266	1.77765	5e-05	0.000212572		Apol9a	1.58927	6.20789	1.96574	5e-05	0.000212572
Lgmn	8.04032	27.3735	1.76745	5e-05	0.000212572		Ifrd1	101.484	395.109	1.961	5e-05	0.000212572
Mki67	3.64673	12.392	1.76473	5e-05	0.000212572		Zfp36l1	12.4403	48.2473	1.95542	5e-05	0.000212572
Gstm2	11.6102	39.3244	1.76004	5e-05	0.000212572		Clec11a	1.54433	5.98865	1.95525	5e-05	0.000212572
Ngfrap1	49.0339	165.69	1.75664	5e-05	0.000212572		Hrsp12	9.73817	37.7297	1.95398	5e-05	0.000212572
BC028528	3.21586	10.8665	1.75661	0.00045	0.00160526		Rassf5	5.75783	22.284	1.95241	5e-05	0.000212572
4632428N05Rik	2.1959	7.40836	1.75434	0.0004	0.00144279		Fam102b	12.0435	46.541	1.95025	5e-05	0.000212572
Jup	3.38916	11.4293	1.75374	0.00655	0.0174649		Cd47	52.8422	204.148	1.94985	5e-05	0.000212572
Lhfp	75.465	254.283	1.75256	5e-05	0.000212572		RNaseP_nuc	4.98817	19.2505	1.94831	0.00335	0.00965223
Cmtm4	5.82293	19.6098	1.75176	5e-05	0.000212572		Gzf1	8.27798	31.9454	1.94826	5e-05	0.000212572
Cep250	3.54824	11.9263	1.74897	0.00235	0.00704723		Kif21b	4.70782	18.1569	1.94739	5e-05	0.000212572
Mmp11	14.8175	49.7502	1.7474	5e-05	0.000212572		Trim12c	3.94589	15.1884	1.94455	5e-05	0.000212572
Cav1	106.29	355.143	1.74039	5e-05	0.000212572		Plk1s1	4.58513	17.6345	1.94337	5e-05	0.000212572
Cenph	1.90249	6.35387	1.73975	5e-05	0.000212572		2010204K13Rik	3.3023	12.6697	1.93983	5e-05	0.000212572
Tmsb4x	720.063	2400.59	1.73719	5e-05	0.000212572		Pkia	5.69259	21.8288	1.93908	5e-05	0.000212572
Slc8a1	1.85255	6.16117	1.73369	5e-05	0.000212572		Prdx6	263.256	1005.55	1.93345	5e-05	0.000212572
Hspb7	29.4964	97.835	1.72981	5e-05	0.000212572		Rtn2	8.35743	31.8263	1.92909	5e-05	0.000212572
Def6	2.26727	7.48253	1.72257	5e-05	0.000212572		Sema3b	1.30007	4.94191	1.92648	5e-05	0.000212572
Slc4a2	53.1979	175.555	1.72248	5e-05	0.000212572		Acsf2	1.45786	5.53278	1.92415	5e-05	0.000212572
Crlf1	167.602	551.088	1.71724	5e-05	0.000212572		Ephb6	1.45535	5.51871	1.92297	0.00025	0.000943242
Ctgf	665.286	2182.46	1.71391	5e-05	0.000212572		Calcoco1	9.98404	37.8476	1.92251	5e-05	0.000212572
H2afv	9.33372	30.5687	1.71153	5e-05	0.000212572		Mrpl33	242.339	916.951	1.91982	5e-05	0.000212572
Adamts2	24.0242	78.659	1.71113	5e-05	0.000212572		Exoc6	1.32833	5.01523	1.91671	5e-05	0.000212572
Txndc16	2.044	6.68619	1.70979	5e-05	0.000212572		Steap3	7.83087	29.5609	1.91645	5e-05	0.000212572
Mical1	8.2877	27.0546	1.70683	5e-05	0.000212572		Tusc2	10.4879	39.5825	1.91614	0.00015	0.00059102
Fam59b	1.86593	6.08632	1.70567	0.0019	0.005839		Ms4a4d	29.4683	111.181	1.91567	5e-05	0.000212572
Pisd-ps1	9.6758	31.4769	1.70184	5e-05	0.000212572		Khk	2.80682	10.5701	1.91298	0.0002	0.000769489
Cdkn2b	4.79112	15.5694	1.70028	5e-05	0.000212572		Appl2	7.08742	26.6492	1.91076	5e-05	0.000212572
Igfbp7	179.338	582.639	1.69992	5e-05	0.000212572		Fads2	24.6659	92.7144	1.91027	5e-05	0.000212572
Prkar2b	6.67342	21.6685	1.6991	5e-05	0.000212572		Cebpb	70.5422	265.026	1.90958	5e-05	0.000212572
Spry1	9.88773	32.065	1.69729	5e-05	0.000212572		Tbc1d16	1.35392	5.08652	1.90954	5e-05	0.000212572
Rb1	2.60323	8.43661	1.69636	0.0071	0.0187401		Slc48a1	91.8617	344.214	1.90577	5e-05	0.000212572
Efemp1	78.641	254.834	1.6962	5e-05	0.000212572		Ctsd	472.407	1765.27	1.90178	5e-05	0.000212572
Tcea3	2.1703	7.03211	1.69607	5e-05	0.000212572		Nat14	3.62284	13.5126	1.89911	5e-05	0.000212572
Bnip3	2.70256	8.75238	1.69535	5e-05	0.000212572		Atg13	5.43422	20.245	1.89742	5e-05	0.000212572
Gm11451	2.94408	9.51702	1.69269	0.0001	0.000406521		Tpd52	9.93956	37.0142	1.89682	5e-05	0.000212572
Rnd3	16.844	54.4374	1.69237	5e-05	0.000212572		Lpl	165.071	613.606	1.89423	5e-05	0.000212572
Fam110b	1.79452	5.79648	1.69158	0.00075	0.00254425		Cacna1g	9.33281	34.6519	1.89255	0.00055	0.00192356
Pafah1b3	4.98257	16.09	1.6912	5e-05	0.000212572		Lrig1	11.2878	41.8993	1.89216	5e-05	0.000212572
Ncapg	3.80603	12.2728	1.6891	5e-05	0.000212572		Dfna5	3.97732	14.7546	1.8913	0.00075	0.00254425
Fam132a	4.35743	13.996	1.68346	5e-05	0.000212572		Ggh	12.2467	45.2206	1.88459	5e-05	0.000212572
Ttk	2.26692	7.2769	1.68259	5e-05	0.000212572		Lipa	28.9207	106.681	1.88313	5e-05	0.000212572
Col15a1	19.4278	62.1345	1.67727	0.00045	0.00160526		Tgoln1	60.5211	223.179	1.88269	5e-05	0.000212572
Lfng	2.7373	8.75197	1.67685	5e-05	0.000212572		Hook2	3.09677	11.4167	1.8823	5e-05	0.000212572
Col6a3	36.8291	117.374	1.67219	5e-05	0.000212572		Glrx	13.0197	47.9691	1.88141	5e-05	0.000212572
Kif22	3.08643	9.83353	1.67177	5e-05	0.000212572		Tmcc3	10.8859	40.0379	1.8789	5e-05	0.000212572
Mrm1	3.64069	11.5948	1.6712	0.0006	0.00208113		Dusp18	3.38854	12.4488	1.87726	5e-05	0.000212572
Tm2d2	40.9144	130.258	1.67069	5e-05	0.000212572		Oasl2	2.42948	8.92196	1.87671	5e-05	0.000212572
Id2	25.6462	81.6413	1.67055	5e-05	0.000212572		2300009A05Rik	5.15364	18.9075	1.87529	5e-05	0.000212572
Hbegf	6.6217	21.0732	1.67014	5e-05	0.000212572		Ptprs	14.3243	52.4808	1.87333	5e-05	0.000212572
Reep4	9.72566	30.9418	1.66969	5e-05	0.000212572		1810062G17Rik	1.35103	4.94345	1.87146	0.00035	0.00127849
Chek2	2.90925	9.24741	1.6684	5e-05	0.000212572		Ero1lb	2.01319	7.36312	1.87084	5e-05	0.000212572
Stbd1	14.0615	44.6917	1.66825	5e-05	0.000212572		Lrrc8b	2.73327	9.96763	1.86662	5e-05	0.000212572
Lactb	2.57028	8.16024	1.66668	5e-05	0.000212572		Bdh1	2.26009	8.23694	1.86573	0.00065	0.002238
St3gal5	6.32568	20.0264	1.66261	5e-05	0.000212572		Vat1l	3.34323	12.1725	1.86431	5e-05	0.000212572
Tuba1a	150.809	477.43	1.66257	5e-05	0.000212572		C77080	3.26248	11.8658	1.86277	0.0072	0.0189737
Cd80	7.53809	23.8452	1.66143	5e-05	0.000212572		Caprin2	1.82177	6.61	1.85931	0.0001	0.000406521
Src	7.03028	22.2023	1.65905	5e-05	0.000212572		Nipal3	1.40687	5.09701	1.85716	0.00075	0.00254425
Ptges3l	4.85745	15.3305	1.65813	0.0041	0.0115522		Bnip3l	16.5569	59.9595	1.85655	5e-05	0.000212572
Tmeff1	11.4495	35.9309	1.64995	5e-05	0.000212572		Ahrr	1.60283	5.802	1.85593	5e-05	0.000212572
Serf1	10.1366	31.7692	1.64805	5e-05	0.000212572		Mapre3	10.1793	36.7421	1.8518	5e-05	0.000212572
Syde2	4.02871	12.6167	1.64694	5e-05	0.000212572		Dos	6.68996	24.0811	1.84783	0.00155	0.00487565
Fzd7	14.5482	45.5092	1.64532	5e-05	0.000212572		Lmbrd1	12.3741	44.4564	1.84507	5e-05	0.000212572
Mical3	2.20518	6.88394	1.64234	5e-05	0.000212572		Os9	20.1829	72.5075	1.845	5e-05	0.000212572
Bcas3	3.86873	12.0672	1.64115	0.0002	0.000769489		Adamts5	71.0214	254.915	1.84369	5e-05	0.000212572
Zyx	190.747	593.857	1.63845	5e-05	0.000212572		Magi3	5.05321	18.1196	1.84228	5e-05	0.000212572
2810417H13Rik	14.4993	45.117	1.63768	5e-05	0.000212572		Alpl	2.90967	10.4039	1.8382	5e-05	0.000212572
Cdh2	3.6989	11.4754	1.63337	5e-05	0.000212572		Pamr1	10.8666	38.8141	1.83668	5e-05	0.000212572
1600014C10Rik	8.31395	25.7374	1.63026	5e-05	0.000212572		Stxbp2	11.6485	41.5558	1.83491	0.0064	0.0171209
Sat2	3.33371	10.3136	1.62934	5e-05	0.000212572		Trim30a	2.48843	8.86915	1.83356	5e-05	0.000212572
Agtrap	5.3313	16.475	1.62771	5e-05	0.000212572		Ctsl	278.729	992.37	1.83202	5e-05	0.000212572
Mfge8	59.0314	182.173	1.62576	5e-05	0.000212572		Slc35e2	2.79129	9.93628	1.83177	5e-05	0.000212572
Dact3	10.2213	31.4011	1.61924	5e-05	0.000212572		Col18a1	4.30591	15.3086	1.82995	0.0028	0.00822681
Rell1	7.96698	24.4592	1.61827	5e-05	0.000212572		Mknk2	14.284	50.7545	1.82914	5e-05	0.000212572
4931406C07Rik	3.12619	9.59289	1.61756	5e-05	0.000212572		Ptprj	2.95003	10.4691	1.82733	5e-05	0.000212572
Espl1	1.67458	5.13497	1.61655	5e-05	0.000212572		Psme2b-ps	2.5384	8.99345	1.82496	0.0138	0.0335263
Prepl	7.89848	24.1817	1.61427	5e-05	0.000212572		Pir	8.9751	31.7872	1.82445	5e-05	0.000212572
Asah1	42.039	128.464	1.61157	5e-05	0.000212572		Elfn1	5.54	19.6026	1.82309	5e-05	0.000212572
Mtmr14	7.52438	22.9747	1.6104	5e-05	0.000212572		H2-T23	8.65798	30.6321	1.82294	0.0027	0.00797199
Chst12	24.7496	75.4944	1.60896	5e-05	0.000212572		Klf4	25.2568	89.3042	1.82206	5e-05	0.000212572
Mdk	2.52371	7.69625	1.60861	0.0001	0.000406521		Sept7	3.62615	12.8127	1.82106	5e-05	0.000212572
Snx24	6.40035	19.4995	1.60721	5e-05	0.000212572		Hvcn1	9.93914	35.0689	1.819	5e-05	0.000212572
Plekhb2	14.6125	44.491	1.60631	5e-05	0.000212572		Akr1b3	21.1746	74.7038	1.81885	5e-05	0.000212572
Stard8	2.0705	6.30277	1.60601	0.0024	0.0071825		Msi1	1.60356	5.65499	1.81824	0.0001	0.000406521
Top2a	19.1892	58.333	1.60402	5e-05	0.000212572		Abcc4	4.07037	14.3306	1.81587	5e-05	0.000212572
Slc25a45	5.305	16.1202	1.60345	0.0001	0.000406521		Dock4	3.028	10.6589	1.81562	5e-05	0.000212572
C530008M17Rik	2.41885	7.34379	1.6022	0.00375	0.0106666		Ltbp4	2.79423	9.82438	1.81392	0.00035	0.00127849
Pdia5	3.36215	10.1918	1.59996	5e-05	0.000212572		H2-M3	3.20032	11.2458	1.8131	5e-05	0.000212572
Serpina3n	6.08256	18.4328	1.59952	5e-05	0.000212572		Slc22a18	1.90327	6.68388	1.81221	0.00035	0.00127849
Actn1	82.1512	248.858	1.59897	5e-05	0.000212572		Chid1	14.8186	51.9437	1.80953	0.01335	0.0325672
Six5	1.81242	5.47286	1.59438	5e-05	0.000212572		Map1lc3a	87.993	308.339	1.80906	5e-05	0.000212572
Jub	6.8154	20.5756	1.59407	5e-05	0.000212572		Mtm1	2.64681	9.26406	1.80739	5e-05	0.000212572
Ripk2	4.12908	12.459	1.5933	5e-05	0.000212572		Cyb5r3	124.592	436.026	1.8072	5e-05	0.000212572
Tead1	25.8097	77.8669	1.5931	5e-05	0.000212572		Hagh	19.9219	69.6776	1.80634	5e-05	0.000212572
Cercam	6.62363	19.9403	1.59	5e-05	0.000212572		Usp53	4.34838	15.2021	1.80572	5e-05	0.000212572
Cd276	3.04484	9.16435	1.58967	5e-05	0.000212572		Irgm2	2.38246	8.31924	1.804	5e-05	0.000212572
Ugt1a6a	16.2583	48.8956	1.58853	0.0001	0.000406521		Blvrb	61.4893	214.021	1.79934	5e-05	0.000212572
Il4ra	16.4481	49.4276	1.5874	5e-05	0.000212572		1110003E01Rik	52.6796	183.243	1.79844	5e-05	0.000212572
Ttc28	5.36433	16.0772	1.58355	5e-05	0.000212572		Arhgap32	5.37403	18.6693	1.79659	0.00065	0.002238
Lasp1	108.619	324.927	1.58084	5e-05	0.000212572		Megf9	5.23312	18.0643	1.7874	5e-05	0.000212572
Trp53inp1	3.47676	10.3793	1.57789	5e-05	0.000212572		Tmem66	104.003	358.813	1.78661	5e-05	0.000212572
Ccdc122	1.64365	4.90258	1.57664	0.00695	0.0183905		Adam15	93.791	323.25	1.78513	5e-05	0.000212572
Tead1	11.868	35.3607	1.57507	0.00025	0.000943242		Serinc5	5.0306	17.2991	1.78189	5e-05	0.000212572
Sorbs3	3.30598	9.82306	1.57109	5e-05	0.000212572		Glul	21.8119	74.7725	1.77739	5e-05	0.000212572
Cbx8	1.88938	5.61007	1.57011	0.00215	0.00651637		Cdk2ap2	33.9875	116.445	1.77658	5e-05	0.000212572
Hyi	4.29277	12.7164	1.56671	0.0004	0.00144279		1500003O03Rik	109.257	373.639	1.77393	5e-05	0.000212572
Dnajb5	4.25411	12.5743	1.56355	5e-05	0.000212572		Gabrb3	1.8619	6.365	1.77338	0.0001	0.000406521
E2f8	2.70839	8.00114	1.56277	0.00015	0.00059102		Pla2g2e	2.91613	9.92535	1.76706	0.0014	0.00445342
Pxmp4	2.35642	6.95213	1.56086	0.0005	0.00176589		Atp2b4	3.66202	12.4578	1.76634	0.0001	0.000406521
Lox	358.023	1055.67	1.56004	5e-05	0.000212572		S100a7a	1.48866	5.04896	1.76197	0.0016	0.00501645
Tmem38a	6.71594	19.8023	1.56001	5e-05	0.000212572		Arvcf	4.65752	15.7793	1.7604	0.0036	0.0102829
Rab30	1.81405	5.3483	1.55987	5e-05	0.000212572		Ctla2a	5.35191	18.1246	1.75983	5e-05	0.000212572
Klhl23	2.38126	7.01632	1.55899	5e-05	0.000212572		Atrnl1	8.04246	27.2143	1.75866	5e-05	0.000212572
Adra1b	6.37613	18.7487	1.55603	5e-05	0.000212572		Chst7	2.45695	8.30981	1.75795	5e-05	0.000212572
Marcks	35.4198	104.073	1.55497	5e-05	0.000212572		Cbr3	35.6596	120.489	1.75654	5e-05	0.000212572
Galm	7.0911	20.8187	1.5538	5e-05	0.000212572		Kcp	1.71282	5.78363	1.7556	0.00085	0.0028481
C1qtnf2	5.76865	16.9145	1.55196	5e-05	0.000212572		AC114655.2	2.6478	8.92862	1.75364	5e-05	0.000212572
Neat1	11.8607	34.5786	1.54368	5e-05	0.000212572		Mfsd12	5.22065	17.5914	1.75257	5e-05	0.000212572
Arl6ip1	32.696	95.1827	1.54159	5e-05	0.000212572		Rabgap1l	1.95021	6.56205	1.75052	5e-05	0.000212572
Arl2	10.1839	29.5579	1.53725	5e-05	0.000212572		Plin2	83.4085	280.129	1.74783	5e-05	0.000212572
Sdc2	54.6398	158.207	1.53379	5e-05	0.000212572		Lhfpl2	15.0194	50.3328	1.74468	5e-05	0.000212572
Hoxc6	2.73529	7.91387	1.53269	0.0002	0.000769489		Creg1	76.7774	257.256	1.74445	5e-05	0.000212572
Sh3kbp1	56.3296	162.659	1.52988	5e-05	0.000212572		Esm1	3.05308	10.2295	1.7444	5e-05	0.000212572
Fzd2	7.97729	22.9996	1.52764	5e-05	0.000212572		AA414768	15.6446	52.2618	1.74009	5e-05	0.000212572
Ska3	2.30351	6.63876	1.52708	5e-05	0.000212572		Zfp217	5.27276	17.6119	1.73992	5e-05	0.000212572
Scarb1	9.2192	26.5177	1.52424	5e-05	0.000212572		Sgsm1	1.48794	4.95808	1.73647	0.00015	0.00059102
Ptpla	12.0749	34.7197	1.52374	5e-05	0.000212572		D16H22S680E	9.10805	30.3478	1.73638	5e-05	0.000212572
Aif1l	22.6278	64.9418	1.52105	5e-05	0.000212572		Arhgap29	69.0131	229.911	1.73613	5e-05	0.000212572
Adam9	61.2262	175.415	1.51855	5e-05	0.000212572		Tor3a	10.0173	33.3393	1.73473	5e-05	0.000212572
Fcgrt	12.808	36.6695	1.51754	5e-05	0.000212572		Klhdc8b	1.71224	5.69836	1.73466	5e-05	0.000212572
Fam18a	2.51399	7.19544	1.51711	5e-05	0.000212572		Rdh5	5.15839	17.1615	1.73418	0.00045	0.00160526
Epb4.1l3	27.4819	78.6514	1.51699	5e-05	0.000212572		Spin2	1.57519	5.23627	1.73301	0.00275	0.00809827
Narf	2.19507	6.27805	1.51605	0.0016	0.00501645		Sms	1.95762	6.49861	1.73103	5e-05	0.000212572
Hspb1	83.6339	239.06	1.51521	5e-05	0.000212572		6530401N04Rik	4.2435	14.0818	1.73051	5e-05	0.000212572
Cd99l2	6.2764	17.9061	1.51244	5e-05	0.000212572		Adcyap1r1	68.1883	226.102	1.72938	5e-05	0.000212572
Cdca5	3.35775	9.57358	1.51156	5e-05	0.000212572		Slc25a42	1.63123	5.4039	1.72804	5e-05	0.000212572
Rhod	7.34327	20.9076	1.50953	5e-05	0.000212572		Sema3d	6.47769	21.4272	1.72589	5e-05	0.000212572
Fkbp7	22.4755	63.8875	1.50718	5e-05	0.000212572		Abhd2	17.2539	56.9007	1.72152	5e-05	0.000212572
Fez2	23.862	67.7994	1.50656	5e-05	0.000212572		Il34	3.15083	10.3904	1.72145	0.0011	0.00358506
Arhgef17	6.66311	18.9191	1.50558	5e-05	0.000212572		Sntb2	14.3943	47.3975	1.71931	5e-05	0.000212572
Nck2	2.14304	6.0796	1.50432	5e-05	0.000212572		Clip4	2.07512	6.82473	1.71758	5e-05	0.000212572
Bcar1	23.8136	67.4149	1.50128	5e-05	0.000212572		Srr	5.34855	17.5844	1.71708	0.00145	0.00459676
Etv6	10.5425	29.7816	1.4982	5e-05	0.000212572		AI987944	5.00022	16.3992	1.71356	5e-05	0.000212572
Cdkn1b	5.63481	15.8834	1.49508	5e-05	0.000212572		Ckb	109.29	358.23	1.71273	5e-05	0.000212572
Zfp449	1.84517	5.19874	1.49441	5e-05	0.000212572		Zcchc24	19.4719	63.805	1.71227	5e-05	0.000212572
Fam173a	4.81463	13.5624	1.49412	5e-05	0.000212572		Ahi1	4.40902	14.4151	1.70905	5e-05	0.000212572
Gcnt2	4.58666	12.9162	1.49367	0.0013	0.00416721		Sh3bp2	2.73153	8.92648	1.70838	5e-05	0.000212572
Rap1gap2	2.60406	7.33255	1.49355	5e-05	0.000212572		Tdrkh	2.65994	8.67788	1.70595	5e-05	0.000212572
Cdk5	2.18669	6.15419	1.49282	5e-05	0.000212572		Cpz	2.8677	9.3383	1.70327	0.0145	0.0349902
Adm	69.5371	195.668	1.49255	5e-05	0.000212572		Ctso	3.93094	12.7422	1.69667	5e-05	0.000212572
Dbndd2	16.5362	46.4629	1.49045	0.00025	0.000943242		Wnt9a	1.65103	5.35087	1.69641	5e-05	0.000212572
Cenpn	4.32145	12.1353	1.48962	5e-05	0.000212572		Tmem41b	22.6373	73.3399	1.69589	5e-05	0.000212572
Lynx1	7.51401	21.0534	1.4864	5e-05	0.000212572		Tcfl5	4.53696	14.6738	1.69344	5e-05	0.000212572
Chfr	6.59905	18.4709	1.48492	5e-05	0.000212572		Fuz	5.00451	16.166	1.69166	0.0141	0.0341559
Myo1c	114.193	319.57	1.48466	5e-05	0.000212572		Actn3	1.68778	5.44978	1.69107	0.00055	0.00192356
Cdca2	2.39015	6.67031	1.48065	5e-05	0.000212572		Tmem140	5.01059	16.1758	1.69079	5e-05	0.000212572
Col5a2	71.2057	198.483	1.47895	5e-05	0.000212572		Fig4	4.5123	14.552	1.68928	5e-05	0.000212572
Rps6kb2	7.55418	21.0541	1.47875	0.00285	0.00835737		Aox1	2.44037	7.86974	1.68921	5e-05	0.000212572
Pygb	14.8624	41.3546	1.47638	5e-05	0.000212572		Gm15706	1.79333	5.78038	1.68853	0.00015	0.00059102
Rassf1	30.3474	84.4393	1.47634	5e-05	0.000212572		Mr1	11.5896	37.3167	1.68699	5e-05	0.000212572
Hip1	5.16489	14.3382	1.47305	5e-05	0.000212572		Dusp6	28.9952	93.2234	1.68488	5e-05	0.000212572
Bcl9l	6.66975	18.486	1.47073	5e-05	0.000212572		Ssbp2	13.1603	42.2933	1.68424	5e-05	0.000212572
Sardh	6.39125	17.7002	1.46959	5e-05	0.000212572		Rgma	2.7563	8.84825	1.68266	0.00045	0.00160526
Pik3r3	1.74605	4.83165	1.46842	5e-05	0.000212572		Ptgs2	54.5405	174.482	1.67768	5e-05	0.000212572
Esyt1	7.54101	20.8572	1.46772	5e-05	0.000212572		Gclm	153.326	490.416	1.67741	5e-05	0.000212572
Idh2	11.6053	32.0474	1.46543	5e-05	0.000212572		Cyp4f13	1.74747	5.58914	1.67736	0.0009	0.00299861
Mustn1	26.0076	71.7925	1.4649	5e-05	0.000212572		Slfn5	7.40727	23.6898	1.67725	5e-05	0.000212572
Col3a1	134.815	372.03	1.46444	5e-05	0.000212572		Oaz2	27.5919	88.074	1.67447	5e-05	0.000212572
Rrm2	55.6971	153.626	1.46375	5e-05	0.000212572		Sesn3	5.85162	18.6728	1.67403	5e-05	0.000212572
Mid2	3.70892	10.2077	1.46059	5e-05	0.000212572		Acad11	8.22796	26.1914	1.67048	5e-05	0.000212572
Gatsl3	4.82107	13.2423	1.45772	5e-05	0.000212572		1110008P14Rik	23.9782	76.3215	1.67037	0.0001	0.000406521
2700094K13Rik	15.1898	41.6764	1.45613	5e-05	0.000212572		Ppp4r1l-ps	1.83979	5.8547	1.67005	0.0003	0.00111327
Pdgfrb	62.309	170.712	1.45405	5e-05	0.000212572		Ndrg3	16.1482	51.3479	1.66894	5e-05	0.000212572
Mras	5.1649	14.1395	1.45292	0.00325	0.00939853		Gm15051	36.51	116.026	1.66809	0.00415	0.0116732
Pgcp	16.9692	46.3645	1.4501	5e-05	0.000212572		Nyap1	2.31139	7.28344	1.65586	5e-05	0.000212572
Loxl3	36.4778	99.512	1.44785	5e-05	0.000212572		Tiparp	14.6813	46.1666	1.65287	5e-05	0.000212572
Purg	2.26848	6.1789	1.44562	5e-05	0.000212572		Fads1	61.088	191.792	1.65058	5e-05	0.000212572
Samhd1	13.5744	36.9646	1.44526	5e-05	0.000212572		Carhsp1	39.4188	123.75	1.65047	5e-05	0.000212572
Ephx1	31.6239	86.1016	1.44502	5e-05	0.000212572		Laptm4b	19.5005	61.2017	1.65006	5e-05	0.000212572
Fam100a	10.9671	29.8395	1.44404	5e-05	0.000212572		Nhsl1	1.75465	5.50163	1.64868	5e-05	0.000212572
Sept11	75.5949	205.657	1.44388	5e-05	0.000212572		Megf8	16.9468	53.1302	1.64852	5e-05	0.000212572
Steap2	27.5809	74.9282	1.44184	5e-05	0.000212572		H2-Q4	5.1407	16.1004	1.64706	5e-05	0.000212572
Asl	10.2036	27.7188	1.44179	0.0114	0.0283759		Txnip	96.3371	301.558	1.64627	5e-05	0.000212572
Thbs1	1054.4	2861.84	1.44052	5e-05	0.000212572		H6pd	142.837	446.777	1.64519	5e-05	0.000212572
Aldh1l2	4.99803	13.5558	1.43948	5e-05	0.000212572		Ccdc136	6.59999	20.6438	1.64517	0.00025	0.000943242
Cenpi	4.52272	12.2638	1.43915	0.0004	0.00144279		Lrp8	6.2142	19.4342	1.64496	5e-05	0.000212572
Frk	3.64183	9.83668	1.43351	5e-05	0.000212572		Naaa	5.13958	16.058	1.64357	5e-05	0.000212572
Vit	4.35559	11.7456	1.43118	5e-05	0.000212572		Lrba	1.73574	5.41684	1.6419	5e-05	0.000212572
Lpl	61.2439	165.071	1.43045	5e-05	0.000212572		Egfl7	8.41207	26.2491	1.64173	0.0005	0.00176589
Fads3	32.6137	87.9038	1.43045	5e-05	0.000212572		Adamtsl1	6.8903	21.4991	1.64164	0.00035	0.00127849
Man2b2	6.75656	18.1739	1.42751	5e-05	0.000212572		Ampd3	71.3262	221.828	1.63694	5e-05	0.000212572
Pkia	2.11799	5.69259	1.42639	5e-05	0.000212572		Lama5	11.3845	35.3925	1.63638	0.006	0.0161693
Wbp5	114.585	307.972	1.42638	5e-05	0.000212572		Sord	17.266	53.664	1.63602	5e-05	0.000212572
Tgfb1i1	80.0692	215.161	1.4261	5e-05	0.000212572		Pgpep1	7.4774	23.2112	1.63421	5e-05	0.000212572
Syce2	3.10707	8.34849	1.42596	0.00505	0.013874		Pld1	3.06841	9.52222	1.63381	5e-05	0.000212572
Pamr1	4.05198	10.8666	1.4232	5e-05	0.000212572		Ptgir	13.6555	42.1983	1.6277	5e-05	0.000212572
Kazn	5.00792	13.4036	1.42034	5e-05	0.000212572		Abtb2	3.31971	10.2574	1.62754	5e-05	0.000212572
Selm	66.2178	177.16	1.41976	5e-05	0.000212572		Osgin1	3.81937	11.794	1.62664	5e-05	0.000212572
Pdcl3	38.0328	101.717	1.41925	5e-05	0.000212572		B4galt5	54.3814	167.616	1.62398	0.0001	0.000406521
Zfp579	4.59483	12.2679	1.41681	0.0001	0.000406521		Ctsc	8.87051	27.3047	1.62206	5e-05	0.000212572
Rsu1	37.361	99.6615	1.4155	5e-05	0.000212572		Dgat2	4.03829	12.43	1.62201	5e-05	0.000212572
Nes	9.01031	24.0293	1.41515	5e-05	0.000212572		Ch25h	60.1399	184.977	1.62095	5e-05	0.000212572
Chsy3	2.4629	6.55934	1.41319	5e-05	0.000212572		Pid1	9.5554	29.3622	1.61957	5e-05	0.000212572
Gm14326	3.66128	9.74692	1.4126	0.0001	0.000406521		Mocos	2.17457	6.67313	1.61763	5e-05	0.000212572
Rgs12	4.94993	13.1427	1.40878	0.00445	0.0124161		Hspa12b	1.74114	5.33575	1.61566	0.0004	0.00144279
D17H6S56E-5	17.1689	45.5324	1.40709	0.00715	0.0188532		Igf2r	17.3587	53.1314	1.61391	0.0018	0.00556039
Igfbp4	132.795	351.131	1.4028	5e-05	0.000212572		Sh3gl3	5.00724	15.3152	1.61288	5e-05	0.000212572
Tead2	17.15	45.3471	1.4028	0.0003	0.00111327		Fchsd1	2.96088	9.04592	1.61124	0.00255	0.00758332
Pik3c2a	5.14034	13.5781	1.40135	5e-05	0.000212572		Ezr	5.69722	17.3785	1.60897	5e-05	0.000212572
Myh9	103.022	272.033	1.40083	5e-05	0.000212572		Pcsk9	1.84294	5.62124	1.60888	5e-05	0.000212572
Mpzl1	7.5825	19.9909	1.3986	5e-05	0.000212572		C1rl	4.76946	14.5454	1.60867	5e-05	0.000212572
Tmem98	13.3022	35.0481	1.39767	5e-05	0.000212572		Myl6b	4.809	14.6284	1.60497	5e-05	0.000212572
Ttll7	2.73598	7.19716	1.39537	5e-05	0.000212572		Por	81.9257	248.96	1.60352	5e-05	0.000212572
Tes	31.5865	83.0792	1.39518	5e-05	0.000212572		Macrod1	2.7994	8.50619	1.6034	0.0001	0.000406521
Ccnd2	64.3477	169.161	1.39443	5e-05	0.000212572		Lrp5	3.83707	11.611	1.59742	5e-05	0.000212572
Btg2	18.5599	48.7483	1.39316	5e-05	0.000212572		Pim2	1.73455	5.24828	1.59729	5e-05	0.000212572
Rb1cc1	19.2813	50.6367	1.39298	5e-05	0.000212572		Sqstm1	352.859	1066.75	1.59605	5e-05	0.000212572
Apoe	25.4921	66.9089	1.39215	5e-05	0.000212572		Lpcat4	11.3866	34.3001	1.59087	5e-05	0.000212572
Pxdn	15.1355	39.6841	1.39063	5e-05	0.000212572		Fcor	3.38315	10.1909	1.59084	0.008	0.0208245
Spred3	3.73453	9.7806	1.389	5e-05	0.000212572		Egfr	53.1921	160.146	1.59011	5e-05	0.000212572
Tnrc18	16.0638	42.0428	1.38805	5e-05	0.000212572		Tmbim1	36.1588	108.818	1.5895	5e-05	0.000212572
Gyg	17.8311	46.6592	1.38777	5e-05	0.000212572		Alas1	57.7302	173.723	1.58939	5e-05	0.000212572
Bmp1	30.5199	79.5603	1.3823	5e-05	0.000212572		Etnk1	10.7516	32.3367	1.58862	5e-05	0.000212572
Gpam	3.81195	9.91259	1.37873	5e-05	0.000212572		Gm98	5.83963	17.5358	1.58635	5e-05	0.000212572
Maged1	63.823	165.896	1.37813	5e-05	0.000212572		Cd82	8.2719	24.8309	1.58585	5e-05	0.000212572
Nnt	5.67559	14.7466	1.37754	5e-05	0.000212572		Stat2	4.29244	12.8496	1.58185	5e-05	0.000212572
Glipr2	72.4513	188.179	1.37702	5e-05	0.000212572		Zmiz2	9.57825	28.6336	1.57987	5e-05	0.000212572
Fgfbp3	3.44368	8.92522	1.37394	5e-05	0.000212572		Wdtc1	8.42889	25.17	1.57829	5e-05	0.000212572
Fos	20.3445	52.6744	1.37246	5e-05	0.000212572		Pla1a	51.0675	152.456	1.57792	5e-05	0.000212572
Gpnmb	44.7844	115.924	1.37212	5e-05	0.000212572		Gstm2	39.3244	117.256	1.57616	5e-05	0.000212572
Enah	7.1432	18.4793	1.37127	5e-05	0.000212572		Mccc1	12.2245	36.4055	1.57438	5e-05	0.000212572
Mpv17l2	8.57457	22.1816	1.37123	5e-05	0.000212572		Unc5a	1.90771	5.67093	1.57174	0.00085	0.0028481
Snx30	8.42216	21.7692	1.37002	5e-05	0.000212572		Pdlim4	14.2074	42.2271	1.57152	5e-05	0.000212572
S100a11	561.719	1450.32	1.36845	5e-05	0.000212572		2210408F21Rik	6.77699	20.1263	1.57037	5e-05	0.000212572
Lrrcc1	3.2174	8.28986	1.36545	5e-05	0.000212572		Slc37a3	6.92474	20.5562	1.56974	5e-05	0.000212572
Suox	3.28186	8.44038	1.36279	5e-05	0.000212572		Mxi1	2.20428	6.5423	1.56949	5e-05	0.000212572
Smad6	21.5058	55.3068	1.36273	5e-05	0.000212572		Htatip2	21.5173	63.8064	1.5682	5e-05	0.000212572
Gm12481	10.0473	25.8177	1.36155	0.0009	0.00299861		Hfe	2.79705	8.28143	1.56597	5e-05	0.000212572
Acpl2	7.4718	19.1828	1.36029	5e-05	0.000212572		2810453I06Rik	15.0723	44.6253	1.56596	5e-05	0.000212572
Rrm1	47.8885	122.741	1.35787	5e-05	0.000212572		Adamts1	69.2531	204.945	1.56529	5e-05	0.000212572
Rasl11a	21.035	53.8188	1.35532	5e-05	0.000212572		Pnpla2	13.5887	40.1321	1.56235	5e-05	0.000212572
Pparg	7.4225	18.9557	1.35266	5e-05	0.000212572		Cpd	19.7655	58.274	1.55987	5e-05	0.000212572
Eml2	7.81346	19.9507	1.35241	0.0021	0.00638181		Micu1	53.1505	156.649	1.55938	5e-05	0.000212572
Dynlt1a	2.86712	7.31157	1.35058	0.0026	0.00771292		Atf3	1.75726	5.17882	1.5593	0.0169	0.0399544
Mad2l1	21.2624	54.1775	1.34939	0.0017	0.00529031		Atp7a	6.40717	18.7832	1.55168	5e-05	0.000212572
Mkl1	20.2712	51.5927	1.34774	5e-05	0.000212572		G6pdx	37.7937	110.768	1.55133	5e-05	0.000212572
Wdfy1	2.04964	5.21601	1.34757	0.0003	0.00111327		Akap12	104.03	304.769	1.55071	5e-05	0.000212572
Disp1	10.8098	27.4998	1.34708	5e-05	0.000212572		Tcea3	7.03211	20.5989	1.55054	5e-05	0.000212572
Hrsp12	3.83255	9.73817	1.34535	5e-05	0.000212572		Atg2a	7.02258	20.564	1.55005	5e-05	0.000212572
Cnn3	160.557	407.666	1.3443	5e-05	0.000212572		Mkx	1.63059	4.77124	1.54897	0.0132	0.0322525
Fkbp14	22.5448	57.1777	1.34266	5e-05	0.000212572		Clybl	6.00591	17.569	1.54858	5e-05	0.000212572
AA414768	6.1731	15.6446	1.3416	5e-05	0.000212572		Rras2	102.709	300.038	1.54658	5e-05	0.000212572
Rasa3	13.0585	33.0574	1.33999	5e-05	0.000212572		Skiv2l	13.9845	40.8351	1.54599	0.0005	0.00176589
Mettl21a	8.50507	21.5151	1.33895	0.0001	0.000406521		Tubgcp4	17.1169	49.8851	1.54319	5e-05	0.000212572
Ddah1	41.6507	105.221	1.337	5e-05	0.000212572		Cdkn2b	15.5694	45.351	1.54242	5e-05	0.000212572
St5	6.09585	15.3972	1.33677	5e-05	0.000212572		Gtdc2	5.27478	15.3567	1.54169	5e-05	0.000212572
Aqp5	2.02434	5.10448	1.33431	0.0002	0.000769489		Ntng2	2.38459	6.93028	1.53917	0.00205	0.00624335
Adam15	37.2141	93.791	1.3336	5e-05	0.000212572		Mylk2	4.88277	14.1873	1.53883	5e-05	0.000212572
Cnst	5.29889	13.3545	1.33356	5e-05	0.000212572		Tspan5	16.4082	47.6731	1.53875	5e-05	0.000212572
Mns1	2.05397	5.14993	1.32614	5e-05	0.000212572		Atp6v0a1	80.4257	233.621	1.53844	5e-05	0.000212572
Arhgap1	83.4152	208.905	1.32446	5e-05	0.000212572		Cdon	15.5988	45.2713	1.53716	5e-05	0.000212572
Hmgn3	23.1079	57.7958	1.32258	5e-05	0.000212572		Plxna3	3.45032	10.0074	1.53627	0.0001	0.000406521
Aplp2	23.1639	57.9103	1.32194	5e-05	0.000212572		Nt5c2	2.84824	8.25952	1.53599	5e-05	0.000212572
Dap	81.4	203.333	1.32075	5e-05	0.000212572		Otud1	4.23295	12.2612	1.53437	5e-05	0.000212572
Wls	64.932	161.965	1.31868	5e-05	0.000212572		Cat	31.3995	90.9309	1.53403	5e-05	0.000212572
Pbk	14.2278	35.4763	1.31814	5e-05	0.000212572		Ahcyl2	17.2575	49.9145	1.53223	0.0146	0.0351994
Tusc1	2.58549	6.44441	1.31761	0.0001	0.000406521		1110012J17Rik	2.90878	8.39929	1.52985	0.0002	0.000769489
Pde4dip	6.36528	15.8533	1.31649	5e-05	0.000212572		Lmbr1l	3.87007	11.1713	1.52937	0.00095	0.00314553
Cdc42bpa	20.2994	50.503	1.31493	5e-05	0.000212572		Dhrs7	10.2585	29.5926	1.52841	5e-05	0.000212572
Myl6	112.903	280.544	1.31315	5e-05	0.000212572		C430049B03Rik	1.71813	4.94998	1.52658	0.0022	0.00665205
4930427A07Rik	2.71946	6.75448	1.31253	5e-05	0.000212572		Nudt18	4.81185	13.8563	1.52588	5e-05	0.000212572
Tle6	2.25695	5.60016	1.31109	0.01365	0.033212		Ift57	12.8664	37.0353	1.52529	5e-05	0.000212572
Pth1r	1.93514	4.79033	1.30769	5e-05	0.000212572		Prrg3	3.15673	9.07179	1.52296	0.0002	0.000769489
Poc1a	2.66796	6.60018	1.30677	5e-05	0.000212572		Pdpn	256.76	736.884	1.52102	5e-05	0.000212572
Lbp	7.04861	17.4017	1.30382	0.0057	0.0154491		Abcd4	2.25639	6.47561	1.521	5e-05	0.000212572
Fat1	32.8755	80.9847	1.30064	5e-05	0.000212572		Stx11	2.50951	7.19131	1.51885	5e-05	0.000212572
Flna	458.113	1125.06	1.29622	0.00655	0.0174649		Ereg	26.0361	74.5761	1.5182	5e-05	0.000212572
Utrn	2.88513	7.08424	1.29598	5e-05	0.000212572		2310028H24Rik	8.78012	25.1301	1.5171	5e-05	0.000212572
Snx7	32.1816	78.9171	1.2941	5e-05	0.000212572		Cpt1a	26.3195	75.3067	1.51665	5e-05	0.000212572
Bod1l	4.13907	10.1482	1.29385	5e-05	0.000212572		VKORC1	65.1294	186.06	1.51438	5e-05	0.000212572
Pcgf5	4.53893	11.1282	1.29379	5e-05	0.000212572		Col11a1	3.55767	10.1481	1.5122	5e-05	0.000212572
Map4k3	3.76884	9.2334	1.29274	5e-05	0.000212572		Fsd1	2.67177	7.61407	1.51087	5e-05	0.000212572
Aldh1a3	22.3353	54.6647	1.29128	5e-05	0.000212572		Mpp2	2.37924	6.77415	1.50954	5e-05	0.000212572
Rcn2	64.2675	157.243	1.29084	5e-05	0.000212572		Scd2	91.9859	261.894	1.5095	5e-05	0.000212572
B230312A22Rik	9.37584	22.9157	1.28932	0.0005	0.00176589		Tmbim4	80.0943	227.677	1.50722	5e-05	0.000212572
Rbp1	8.27513	20.2164	1.28867	5e-05	0.000212572		Tenm3	2.33046	6.6222	1.5067	5e-05	0.000212572
Pink1	4.90742	11.9886	1.28863	5e-05	0.000212572		Dalrd3	8.11681	23.0564	1.50618	0.0005	0.00176589
Smpdl3a	5.62201	13.725	1.28764	0.0018	0.00556039		Apba1	3.3387	9.48375	1.50617	5e-05	0.000212572
Pard6g	4.3705	10.6602	1.28637	5e-05	0.000212572		Foxo1	4.59911	13.0478	1.50438	5e-05	0.000212572
Slc2a10	5.40279	13.1433	1.28255	0.00075	0.00254425		Zbtb46	1.86006	5.27692	1.50435	5e-05	0.000212572
Cfl2	46.4135	112.867	1.28201	5e-05	0.000212572		Deptor	2.15616	6.11225	1.50324	5e-05	0.000212572
Chd3	19.6774	47.7117	1.2778	5e-05	0.000212572		D19Wsu162e	37.6207	106.639	1.50314	5e-05	0.000212572
Nipal1	3.36089	8.14011	1.27621	5e-05	0.000212572		Zfp277	2.97518	8.43245	1.50297	5e-05	0.000212572
Fam164a	5.6147	13.5579	1.27185	5e-05	0.000212572		Mbp	1.79147	5.07696	1.50282	5e-05	0.000212572
Rab13	9.98629	24.0707	1.26926	5e-05	0.000212572		Alcam	4.62464	13.1039	1.50258	5e-05	0.000212572
Snrpn	2.0707	4.98547	1.26761	5e-05	0.000212572		Aifm2	9.33368	26.4411	1.50226	5e-05	0.000212572
Higd2a	71.4275	171.804	1.26621	5e-05	0.000212572		Nkiras1	9.74315	27.5972	1.50206	0.00125	0.0040251
Itm2b	71.7513	172.565	1.26606	5e-05	0.000212572		Polr2l	3.39762	9.61977	1.50148	5e-05	0.000212572
Tada3	9.54835	22.953	1.26536	5e-05	0.000212572		Daam1	8.30841	23.5202	1.50126	5e-05	0.000212572
Efnb1	28.1474	67.6158	1.26436	5e-05	0.000212572		Podxl2	4.23142	11.9592	1.4989	0.0016	0.00501645
Lrrn2	3.40871	8.1814	1.26312	5e-05	0.000212572		Lamc1	58.3759	164.946	1.49855	5e-05	0.000212572
Fzd8	3.24597	7.77931	1.26099	5e-05	0.000212572		March3	8.57697	24.2344	1.49852	5e-05	0.000212572
Fam118a	6.47173	15.4921	1.25931	5e-05	0.000212572		March2	45.3071	128.007	1.49841	0.00035	0.00127849
Sulf1	39.9413	95.5447	1.25829	5e-05	0.000212572		4632428N05Rik	7.40836	20.9253	1.49802	0.0001	0.000406521
A930001N09Rik	2.48473	5.93473	1.25609	0.01845	0.0431129		Myo6	6.69528	18.8992	1.49711	0.0002	0.000769489
Col8a1	39.7752	94.9881	1.25588	5e-05	0.000212572		Lass4	7.68153	21.6733	1.49645	5e-05	0.000212572
Tbc1d8b	5.89202	14.0703	1.25582	5e-05	0.000212572		Arl6	4.52473	12.7567	1.49535	5e-05	0.000212572
Ikbip	41.9342	99.8797	1.25206	5e-05	0.000212572		Ptpn1	18.8575	53.0708	1.49278	5e-05	0.000212572
Itgb1	317.524	755.894	1.25132	5e-05	0.000212572		Gabarapl2	18.871	53.0929	1.49234	5e-05	0.000212572
Hscb	2.46241	5.83565	1.24482	0.01545	0.0369628		Axin2	2.26326	6.36268	1.49123	0.00665	0.0176987
Ctnnd1	40.4659	95.8047	1.24339	5e-05	0.000212572		Bend6	4.54349	12.7712	1.49102	0.0064	0.0171209
Parva	71.8072	169.967	1.24306	5e-05	0.000212572		Fkbpl	5.74655	16.1472	1.49051	5e-05	0.000212572
Apoa1bp	13.187	31.2022	1.24253	5e-05	0.000212572		Sgms2	5.144	14.4513	1.49023	5e-05	0.000212572
Ccdc126	5.08363	12.0188	1.24136	5e-05	0.000212572		Sulf1	95.5447	268.211	1.48912	5e-05	0.000212572
Gpx1	194.847	460.656	1.24134	5e-05	0.000212572		Iqsec2	8.90471	24.9964	1.48908	0.0012	0.00387884
Il10rb	11.7111	27.6854	1.24125	5e-05	0.000212572		Habp4	10.3704	29.0928	1.48819	5e-05	0.000212572
Itgb5	60.9576	144.05	1.24069	5e-05	0.000212572		Slc2a3	2.01259	5.64368	1.48758	0.0029	0.00849419
Trp53inp2	25.5904	60.3289	1.23725	5e-05	0.000212572		Slc24a6	4.8943	13.7226	1.48738	5e-05	0.000212572
Gadd45b	16.5573	39.027	1.23701	5e-05	0.000212572		Arrdc3	5.52907	15.499	1.48707	0.0006	0.00208113
4921524J17Rik	4.44962	10.4864	1.23677	5e-05	0.000212572		Fam46a	3.23832	9.07265	1.48628	5e-05	0.000212572
Lrp11	4.42966	10.4269	1.23504	5e-05	0.000212572		Stk10	2.75176	7.70498	1.48544	5e-05	0.000212572
Schip1	7.59794	17.8438	1.23174	5e-05	0.000212572		Man1a	12.766	35.6368	1.48107	5e-05	0.000212572
Kank1	5.28475	12.4056	1.23108	0.00095	0.00314553		Jak1	100.302	279.621	1.47912	5e-05	0.000212572
Map1lc3a	37.5449	87.993	1.22877	5e-05	0.000212572		Nipsnap1	5.7535	16.0311	1.47836	0.0008	0.0026967
Pfkfb3	2.08342	4.88015	1.22797	5e-05	0.000212572		Psme1	40.133	111.627	1.47583	5e-05	0.000212572
Atoh8	32.7425	76.6769	1.22763	5e-05	0.000212572		Thnsl1	3.0948	8.59835	1.47422	0.00385	0.0109158
Man1c1	5.31124	12.4335	1.22711	5e-05	0.000212572		Arhgap6	3.57143	9.92042	1.4739	5e-05	0.000212572
Pycr1	3.62149	8.46228	1.22446	5e-05	0.000212572		Rtn4rl2	13.9908	38.8543	1.4736	5e-05	0.000212572
Decr2	4.32477	10.1047	1.22433	0.0025	0.00744669		Nmt2	26.4689	73.3588	1.47067	5e-05	0.000212572
Bora	2.52047	5.88807	1.2241	5e-05	0.000212572		Aldh6a1	4.82682	13.3704	1.46989	5e-05	0.000212572
Jdp2	15.426	35.9679	1.22135	5e-05	0.000212572		Dram1	7.51715	20.789	1.46756	5e-05	0.000212572
S100a6	2642.92	6155.68	1.21979	5e-05	0.000212572		Tst	5.41431	14.9592	1.46619	5e-05	0.000212572
Sap18	68.3016	158.94	1.2185	5e-05	0.000212572		1110032A03Rik	11.666	32.2076	1.46509	0.00505	0.013874
Lrrfip1	46.7862	108.837	1.21802	5e-05	0.000212572		Igtp	2.1738	5.99689	1.46399	0.0001	0.000406521
Dbf4	9.50871	22.1016	1.21683	5e-05	0.000212572		Hspa4l	8.56408	23.6183	1.46353	5e-05	0.000212572
E2f7	2.78841	6.48071	1.21671	0.0024	0.0071825		Gnb5	12.1782	33.5771	1.46318	5e-05	0.000212572
Fam101b	3.60378	8.37567	1.21669	5e-05	0.000212572		B3gnt1	18.5825	51.1136	1.45976	5e-05	0.000212572
Fancb	2.43304	5.64266	1.21361	5e-05	0.000212572		Rgs17	1.82513	5.0159	1.45851	0.00025	0.000943242
2810008M24Rik	41.4773	96.1634	1.21317	5e-05	0.000212572		Iqsec1	19.187	52.5911	1.45469	0.00255	0.00758332
Bgn	1237.96	2869.72	1.21295	5e-05	0.000212572		Hsd11b1	27.3123	74.8419	1.4543	5e-05	0.000212572
Dctn6	31.665	73.3327	1.21157	5e-05	0.000212572		Syngap1	3.46458	9.46351	1.4497	5e-05	0.000212572
Arsa	12.6307	29.2488	1.21144	5e-05	0.000212572		Bcr	7.37498	20.1326	1.44882	5e-05	0.000212572
Traip	2.07666	4.80795	1.21116	5e-05	0.000212572		Gja1	25.7414	70.2245	1.44788	5e-05	0.000212572
Pld2	3.03218	7.01821	1.21074	0.0001	0.000406521		Gpr108	8.80857	23.994	1.44569	5e-05	0.000212572
Timp2	133.713	309.442	1.21053	5e-05	0.000212572		Inpp5k	7.2393	19.706	1.44471	5e-05	0.000212572
Zfp322a	4.86715	11.2625	1.21038	0.0004	0.00144279		Naga	9.46344	25.7431	1.44375	5e-05	0.000212572
Ltbp2	104.135	240.687	1.20871	0.00235	0.00704723		Bin3	15.6274	42.5089	1.44369	5e-05	0.000212572
Leprel4	34.7887	80.3702	1.20804	0.00525	0.014359		Lpar1	48.3442	131.314	1.44161	0.00035	0.00127849
Plk4	7.95971	18.3616	1.2059	5e-05	0.000212572		Aktip	10.8963	29.5903	1.44128	5e-05	0.000212572
Chn1	4.84517	11.1725	1.20533	0.00645	0.0172358		Dpysl3	69.8334	189.377	1.43927	5e-05	0.000212572
Bpgm	17.4928	40.2835	1.20343	5e-05	0.000212572		Asap3	3.04723	8.26123	1.43886	5e-05	0.000212572
Aktip	4.73937	10.8963	1.20108	0.00125	0.0040251		Ugdh	136.281	369.259	1.43805	5e-05	0.000212572
Anapc11	32.7694	75.1205	1.19686	5e-05	0.000212572		Gtpbp2	18.6885	50.6228	1.43764	5e-05	0.000212572
Casp6	6.80523	15.5978	1.19663	0.00015	0.00059102		Tbcel	9.9957	27.0726	1.43745	5e-05	0.000212572
Ccnd1	6.85542	15.6665	1.19237	5e-05	0.000212572		Creb5	1.99442	5.39981	1.43694	5e-05	0.000212572
Pkp4	8.11137	18.5352	1.19225	5e-05	0.000212572		Nrp1	28.5738	77.2906	1.4356	5e-05	0.000212572
Plau	44.6772	101.949	1.19024	5e-05	0.000212572		Cd320	31.4696	85.0253	1.43393	5e-05	0.000212572
Ephb4	15.086	34.3544	1.18729	5e-05	0.000212572		2610019F03Rik	3.25786	8.78547	1.43119	5e-05	0.000212572
Tmem245	3.32603	7.56782	1.18608	5e-05	0.000212572		Fam102a	2.02235	5.44152	1.42797	0.01295	0.0317096
Iah1	14.0216	31.8978	1.1858	0.00645	0.0172358		Cyth3	43.6387	117.368	1.42736	5e-05	0.000212572
Myl12a	533.533	1211.95	1.18368	0.0003	0.00111327		Cacnb3	25.2445	67.8522	1.42642	5e-05	0.000212572
C1qtnf6	10.9654	24.9034	1.18338	0.00225	0.00678244		Enpp5	16.3755	43.9842	1.42545	5e-05	0.000212572
Fkbp10	106.68	242.172	1.18274	5e-05	0.000212572		Rnf157	5.92453	15.9096	1.42513	0.0169	0.0399544
Inhbb	57.3176	129.871	1.18002	5e-05	0.000212572		Stom	48.4455	129.851	1.42243	5e-05	0.000212572
Zfp580	2.47635	5.60936	1.17962	0.0022	0.00665205		Ttc26	1.80048	4.81654	1.41962	0.0001	0.000406521
AC137123.1	9.92639	22.4673	1.17848	5e-05	0.000212572		Impdh1	20.6447	55.2112	1.41919	5e-05	0.000212572
Clybl	2.65556	6.00591	1.17737	5e-05	0.000212572		Lifr	2.82822	7.56151	1.41878	5e-05	0.000212572
Plekhg3	14.7083	33.203	1.17468	5e-05	0.000212572		Dpp4	6.77161	18.0977	1.41824	0.0002	0.000769489
Cdkn2c	7.31656	16.4995	1.17319	5e-05	0.000212572		Dkk3	25.2634	67.4226	1.41618	5e-05	0.000212572
Snap47	30.0548	67.7543	1.17272	0.00045	0.00160526		Maob	3.98182	10.6203	1.41533	5e-05	0.000212572
Pip4k2a	10.529	23.7196	1.17172	5e-05	0.000212572		Lcmt1	14.5784	38.8777	1.41511	5e-05	0.000212572
Ptpn14	5.54989	12.4911	1.17037	5e-05	0.000212572		Ifih1	4.24644	11.2963	1.41153	0.0171	0.040368
Ctsa	112.874	253.895	1.16953	5e-05	0.000212572		Tbc1d19	11.3011	29.9376	1.4055	5e-05	0.000212572
Rnpep	16.1332	36.1693	1.16473	5e-05	0.000212572		Xdh	14.3821	38.0842	1.40492	5e-05	0.000212572
Ncapd2	4.14037	9.28065	1.16446	5e-05	0.000212572		Tmem179	2.23234	5.9098	1.40455	5e-05	0.000212572
Sh3pxd2a	12.2167	27.3725	1.16387	5e-05	0.000212572		1810020D17Rik	9.58692	25.3797	1.40453	5e-05	0.000212572
Ube2h	8.02975	17.9464	1.16027	5e-05	0.000212572		Slc35e3	5.7689	15.2631	1.40368	5e-05	0.000212572
Gla	7.76563	17.3352	1.15853	0.01055	0.0265219		Nes	24.0293	63.5228	1.40248	5e-05	0.000212572
Pdgfc	6.93402	15.4367	1.1546	5e-05	0.000212572		Lama2	8.27678	21.8675	1.40165	5e-05	0.000212572
Lyn	3.39068	7.53199	1.15146	5e-05	0.000212572		Stim1	19.9763	52.7695	1.40141	5e-05	0.000212572
Gstk1	3.88662	8.62884	1.15065	0.0001	0.000406521		Cry2	4.44354	11.7353	1.40108	5e-05	0.000212572
Wdr1	92.7081	205.793	1.15043	5e-05	0.000212572		Mrpl13	28.4887	75.2368	1.40105	5e-05	0.000212572
Gm10094	2.88446	6.4029	1.15043	0.0017	0.00529031		Arrb2	7.09323	18.7098	1.39928	5e-05	0.000212572
Pja2	21.8202	48.4219	1.14999	5e-05	0.000212572		Cxcr7	9.93949	26.1871	1.39761	5e-05	0.000212572
Cst3	201.908	447.581	1.14845	5e-05	0.000212572		Arhgap44	2.98105	7.84989	1.39685	5e-05	0.000212572
Siae	2.5938	5.74944	1.14835	5e-05	0.000212572		Gss	17.3935	45.7845	1.39631	5e-05	0.000212572
Pcmtd1	3.53863	7.84075	1.1478	5e-05	0.000212572		Inpp1	6.44701	16.9618	1.39559	5e-05	0.000212572
2210013O21Rik	24.3976	54.0296	1.14701	5e-05	0.000212572		5430435G22Rik	9.57963	25.1854	1.39455	5e-05	0.000212572
Ptprs	6.47494	14.3243	1.14552	5e-05	0.000212572		Agtr1a	3.90336	10.2609	1.39437	5e-05	0.000212572
Snn	8.28893	18.3296	1.14492	0.0003	0.00111327		BC006779	2.84127	7.46026	1.39269	5e-05	0.000212572
Lrrc42	30.2274	66.826	1.14455	0.00045	0.00160526		Ensa	55.5019	145.725	1.39264	5e-05	0.000212572
Heatr7a	17.6505	38.7999	1.13635	0.00325	0.00939853		Itga3	6.58773	17.2887	1.39198	5e-05	0.000212572
Trappc6a	6.6031	14.5057	1.1354	0.00065	0.002238		Pi4k2a	18.7231	49.0519	1.38949	5e-05	0.000212572
Sh3rf1	3.68743	8.10041	1.13538	5e-05	0.000212572		Slc16a2	5.48544	14.3486	1.38723	5e-05	0.000212572
Atp13a2	3.4362	7.54718	1.13512	0.00265	0.00784118		Loh12cr1	4.28035	11.1946	1.38701	5e-05	0.000212572
Smc4	18.9992	41.7219	1.13487	0.0002	0.000769489		Map3k14	4.66957	12.2089	1.38657	5e-05	0.000212572
Arap1	14.944	32.7939	1.13386	0.0073	0.0192074		Cnnm2	2.38263	6.22443	1.38539	5e-05	0.000212572
Mpst	7.50993	16.4799	1.13383	5e-05	0.000212572		Plekhm1	5.02418	13.125	1.38536	5e-05	0.000212572
Tgfbr1	21.6222	47.4438	1.13371	5e-05	0.000212572		Rassf8	30.373	79.3158	1.38482	5e-05	0.000212572
2700023E23Rik	3.83507	8.40487	1.13197	0.00495	0.013631		Atp1b1	10.0777	26.2816	1.38288	5e-05	0.000212572
Slc25a25	7.65575	16.7743	1.13164	0.0026	0.00771292		Tapbp	42.6007	111.006	1.38169	0.00105	0.00344095
Ccnyl1	13.6547	29.9058	1.13103	5e-05	0.000212572		Dhcr24	18.1156	47.186	1.38113	5e-05	0.000212572
Itpr3	6.14921	13.4563	1.12981	5e-05	0.000212572		Agpat4	25.9476	67.5521	1.3804	5e-05	0.000212572
Pea15a	110.832	242.157	1.12757	5e-05	0.000212572		Mycbp	20.2234	52.6214	1.37963	0.01075	0.0269713
1110012L19Rik	13.3556	29.1701	1.12705	5e-05	0.000212572		Tmem135	5.6322	14.652	1.37932	5e-05	0.000212572
Tmem203	7.40582	16.1752	1.12705	0.01	0.0253097		8430427H17Rik	1.84933	4.80277	1.37686	0.0042	0.0117993
Basp1	92.895	202.818	1.12651	5e-05	0.000212572		Akap13	10.5973	27.4811	1.37474	0.00035	0.00127849
Mbnl2	45.6589	99.6127	1.12543	5e-05	0.000212572		AI646023	2.43543	6.31238	1.37401	5e-05	0.000212572
Arid5b	16.2916	35.5316	1.12498	5e-05	0.000212572		Rspo3	5.79333	14.9803	1.3706	5e-05	0.000212572
Snrnp25	8.84981	19.2712	1.12273	0.0002	0.000769489		Nfe2l2	60.2894	155.786	1.36959	5e-05	0.000212572
Colec12	55.8229	121.53	1.12239	5e-05	0.000212572		Prickle2	3.24815	8.39265	1.36951	5e-05	0.000212572
Tob1	3.96907	8.61585	1.11819	5e-05	0.000212572		Ifi27l1	174.823	451.547	1.36898	5e-05	0.000212572
Gpx7	26.4375	57.3476	1.11715	0.00205	0.00624335		Mfhas1	10.1617	26.2236	1.36773	5e-05	0.000212572
Pqlc3	4.08349	8.85098	1.11603	5e-05	0.000212572		Lpcat3	34.9133	90.0898	1.36759	5e-05	0.000212572
Prrx2	20.7516	44.9542	1.11523	5e-05	0.000212572		Ubxn2b	2.22903	5.74918	1.36694	5e-05	0.000212572
Nagk	27.0586	58.593	1.11464	5e-05	0.000212572		Gstm5	42.2113	108.756	1.36539	5e-05	0.000212572
Aldh6a1	2.22946	4.82682	1.11438	0.0002	0.000769489		Anxa11	13.7751	35.4718	1.36461	5e-05	0.000212572
2610029I01Rik	7.46737	16.1558	1.11338	0.0101	0.0255305		Arc	4.05261	10.4306	1.3639	5e-05	0.000212572
Fam13c	4.01339	8.66396	1.11021	5e-05	0.000212572		Irf1	8.22011	21.1403	1.36277	5e-05	0.000212572
Dync1li2	18.525	39.9702	1.10945	5e-05	0.000212572		AU040320	14.0872	36.2203	1.36241	5e-05	0.000212572
Smtn	18.3844	39.6408	1.1085	5e-05	0.000212572		Galk2	27.7415	71.3239	1.36234	5e-05	0.000212572
Hoxb6	8.82365	19.0232	1.10831	5e-05	0.000212572		Gm10116	2.81187	7.21014	1.3585	0.0002	0.000769489
Ryk	67.4638	145.403	1.10787	5e-05	0.000212572		Ssbp4	4.08922	10.4786	1.35754	5e-05	0.000212572
Dnajb4	32.617	70.2138	1.10613	5e-05	0.000212572		Tlr2	2.56125	6.5624	1.35737	5e-05	0.000212572
Mr1	5.38477	11.5896	1.10587	5e-05	0.000212572		B4galt4	6.15159	15.7521	1.35651	5e-05	0.000212572
AI464131	2.227	4.79199	1.10552	5e-05	0.000212572		Fgfr1	79.5088	203.41	1.35521	5e-05	0.000212572
Ccdc107	18.8168	40.4315	1.10345	5e-05	0.000212572		BC004004	55.9861	143.138	1.35427	5e-05	0.000212572
Epm2aip1	4.35404	9.35233	1.10297	5e-05	0.000212572		Sc5d	40.6777	103.942	1.35347	5e-05	0.000212572
Prkra	4.35764	9.35582	1.10232	5e-05	0.000212572		Dpp7	42.7593	109.059	1.3508	5e-05	0.000212572
Dusp1	61.4169	131.817	1.10183	5e-05	0.000212572		Hsf2	7.9106	20.1701	1.35036	5e-05	0.000212572
Man2b1	11.245	24.1323	1.10168	5e-05	0.000212572		Il13ra1	7.53586	19.1993	1.34921	5e-05	0.000212572
Cd81	130.816	280.693	1.10146	5e-05	0.000212572		Znfx1	10.4513	26.6161	1.34862	5e-05	0.000212572
Arrdc1	2.37511	5.09627	1.10145	0.0012	0.00387884		3110062M04Rik	5.6311	14.3028	1.34481	0.0007	0.00239171
Atp1b1	4.69744	10.0777	1.10123	5e-05	0.000212572		Arl3	26.8114	68.0628	1.34402	5e-05	0.000212572
Vegfc	8.5214	18.2797	1.10108	5e-05	0.000212572		Pkd2	51.1289	129.557	1.34138	5e-05	0.000212572
Ehbp1l1	20.7181	44.2642	1.09525	5e-05	0.000212572		Dock11	4.84195	12.2654	1.34093	5e-05	0.000212572
Acot13	21.1097	45.0995	1.09521	5e-05	0.000212572		Nptxr	3.96116	10.0248	1.33957	0.01225	0.0302173
Lamtor2	17.1602	36.65	1.09474	5e-05	0.000212572		Tom1l2	12.8062	32.3974	1.33903	5e-05	0.000212572
Ggta1	7.92829	16.9229	1.09389	5e-05	0.000212572		Cx3cl1	2.14088	5.41506	1.33877	0.00065	0.002238
Lipo1	4.23366	9.03626	1.09382	0.00035	0.00127849		Olfm2	7.80258	19.7354	1.33876	5e-05	0.000212572
Sp140	3.80052	8.10751	1.09306	0.02065	0.0475723		Adcy7	15.1169	38.2328	1.33865	5e-05	0.000212572
Fuca1	42.7904	91.2341	1.09229	0.0013	0.00416721		Cxcl2	3.03516	7.66487	1.33649	0.0004	0.00144279
Zfp280b	4.69692	10.0095	1.09158	5e-05	0.000212572		Rmnd5a	8.11984	20.5009	1.33616	5e-05	0.000212572
Tcta	7.77858	16.5761	1.09153	5e-05	0.000212572		Rbpj	15.4297	38.92	1.3348	5e-05	0.000212572
Dab2ip	8.92094	18.9903	1.09	5e-05	0.000212572		Fkbp5	11.6147	29.2901	1.33446	5e-05	0.000212572
Tceal8	87.6309	186.514	1.08977	5e-05	0.000212572		Slc2a8	5.29565	13.3536	1.33435	0.0001	0.000406521
Cenpq	2.84237	6.04413	1.08844	0.0128	0.0313784		1110018J18Rik	8.51025	21.4508	1.33376	5e-05	0.000212572
Pdlim7	48.4284	102.916	1.08754	5e-05	0.000212572		Bet1	14.3738	36.2188	1.3333	5e-05	0.000212572
Adarb1	3.31527	7.04288	1.08704	0.00095	0.00314553		Calcrl	2.79432	7.0381	1.33269	0.00015	0.00059102
Zswim6	4.69155	9.96162	1.08632	5e-05	0.000212572		Hivep3	2.9445	7.41408	1.33224	0.0003	0.00111327
St6galnac6	20.8288	44.2216	1.08617	0.0001	0.000406521		Anxa4	13.6673	34.3722	1.33052	5e-05	0.000212572
Ripk3	30.2526	64.2164	1.08588	5e-05	0.000212572		Ccdc64	2.86096	7.19479	1.33045	0.00025	0.000943242
Vav2	3.15744	6.70172	1.08578	5e-05	0.000212572		Tctn2	4.63692	11.6282	1.32639	5e-05	0.000212572
Bphl	4.23618	8.98803	1.08524	0.0001	0.000406521		Gstt3	8.51267	21.2978	1.32302	0.00025	0.000943242
Fscn1	400.538	849.633	1.0849	5e-05	0.000212572		Tmeff2	12.659	31.6486	1.32198	5e-05	0.000212572
Fkbp9	80.8903	171.573	1.08479	5e-05	0.000212572		Mknk1	17.3039	43.2357	1.32112	5e-05	0.000212572
Myh10	14.4911	30.7193	1.08398	5e-05	0.000212572		Lbp	17.4017	43.4443	1.31994	0.0038	0.0107939
Fgf10	5.31382	11.2626	1.08372	5e-05	0.000212572		Mogat2	3.85715	9.62325	1.31899	0.0201	0.0464526
Apbb1	2.73364	5.79128	1.08306	5e-05	0.000212572		Pla2g16	12.351	30.7957	1.3181	5e-05	0.000212572
Tst	2.55709	5.41431	1.08228	0.0015	0.00473686		Slc25a33	4.02148	10.0254	1.31786	5e-05	0.000212572
Ccdc99	3.15906	6.66211	1.07648	0.0001	0.000406521		Bckdha	6.71036	16.7266	1.31768	5e-05	0.000212572
Hebp2	5.67985	11.9689	1.07537	5e-05	0.000212572		Acadl	19.4111	48.3327	1.31611	5e-05	0.000212572
Incenp	5.20458	10.9448	1.07239	5e-05	0.000212572		H2-T22	19.1334	47.6191	1.31545	5e-05	0.000212572
Wdr6	9.5836	20.1495	1.07211	5e-05	0.000212572		Aplp2	57.9103	143.653	1.3107	5e-05	0.000212572
Pkdcc	14.7807	31.0412	1.07047	5e-05	0.000212572		Stoml1	8.45132	20.9463	1.30945	5e-05	0.000212572
Mtch1	42.5381	89.3175	1.07019	0.0002	0.000769489		P2rx4	44.6898	110.599	1.30732	5e-05	0.000212572
Cks1b	76.9425	161.532	1.06997	5e-05	0.000212572		Rhob	111.159	274.983	1.30671	5e-05	0.000212572
Peli2	3.50603	7.35926	1.06972	5e-05	0.000212572		Creld1	30.444	75.2927	1.30635	5e-05	0.000212572
Trmt2b	3.46571	7.26204	1.06722	0.00015	0.00059102		Spen	6.99764	17.2738	1.30365	0.00135	0.0043116
Fads2	11.7739	24.6659	1.06692	5e-05	0.000212572		Ntn1	10.8317	26.7347	1.30345	5e-05	0.000212572
Sema3d	3.09228	6.47769	1.06681	5e-05	0.000212572		Pgap2	36.226	89.2717	1.30118	5e-05	0.000212572
Sil1	3.45255	7.23037	1.06641	5e-05	0.000212572		Ncoa7	2.33654	5.7522	1.29974	5e-05	0.000212572
Hexa	74.9206	156.749	1.06502	5e-05	0.000212572		Plagl1	5.88932	14.4947	1.29936	0.00155	0.00487565
6230409E13Rik	3.57493	7.47866	1.06486	5e-05	0.000212572		Gmds	5.80741	14.2824	1.29827	0.0005	0.00176589
Eda2r	9.57101	20.0189	1.06462	5e-05	0.000212572		Sbsn	13.8816	34.1251	1.29766	5e-05	0.000212572
Hand2	15.5159	32.4216	1.06321	5e-05	0.000212572		Tradd	11.4357	28.1034	1.2972	0.00055	0.00192356
Aes	72.3484	151.137	1.06283	5e-05	0.000212572		L3mbtl3	2.39497	5.88522	1.29709	5e-05	0.000212572
Mmp10	13.6082	28.418	1.06233	5e-05	0.000212572		Slc12a6	9.52112	23.3845	1.29635	5e-05	0.000212572
Ccdc85b	33.0718	68.9154	1.05923	5e-05	0.000212572		Bsdc1	16.8966	41.2584	1.28795	5e-05	0.000212572
Gnai2	102.804	214.058	1.05811	5e-05	0.000212572		Bmyc	9.60251	23.4395	1.28746	5e-05	0.000212572
Sgms2	2.4727	5.144	1.0568	0.01625	0.0385986		Adipor2	21.5784	52.6637	1.28722	5e-05	0.000212572
Tmem53	4.7135	9.8014	1.05619	0.0013	0.00416721		Btg1	5.64385	13.7655	1.2863	5e-05	0.000212572
Rgs16	72.2432	150.132	1.0553	5e-05	0.000212572		Wasf1	2.97004	7.23985	1.28548	5e-05	0.000212572
Cmtm7	28.9054	60.0651	1.05519	5e-05	0.000212572		Btbd2	6.96165	16.9536	1.28409	5e-05	0.000212572
Fam176b	19.5856	40.6667	1.05406	5e-05	0.000212572		1110007C09Rik	29.195	71.0852	1.28383	5e-05	0.000212572
Adcy3	6.27792	13.03	1.05348	0.0116	0.0287934		Ubxn2a	8.63929	21.0129	1.28229	5e-05	0.000212572
Samd4	16.7319	34.6665	1.05094	5e-05	0.000212572		Fcgrt	36.6695	89.1525	1.28169	5e-05	0.000212572
Rras	47.2201	97.799	1.05042	5e-05	0.000212572		Bckdhb	3.20742	7.76986	1.27648	5e-05	0.000212572
Tnks1bp1	79.0327	163.657	1.05015	0.00225	0.00678244		Ifi204	8.31305	20.1247	1.27552	5e-05	0.000212572
Bag2	28.7008	59.4248	1.04997	5e-05	0.000212572		Mylip	2.16957	5.25131	1.27526	5e-05	0.000212572
Csf1r	2.60229	5.3855	1.0493	0.00895	0.0229796		F730043M19Rik	8.90542	21.5546	1.27524	0.00645	0.0172358
Crot	4.26671	8.82129	1.04787	5e-05	0.000212572		Ubl3	20.8388	50.4318	1.27506	5e-05	0.000212572
Kank2	24.1068	49.8306	1.04759	5e-05	0.000212572		Snap29	22.1755	53.6665	1.27506	5e-05	0.000212572
Tmem64	8.70958	17.9617	1.04425	5e-05	0.000212572		Nprl2	7.17943	17.338	1.27199	5e-05	0.000212572
Farp1	23.7014	48.8553	1.04354	5e-05	0.000212572		Stk38l	6.98348	16.8409	1.26995	5e-05	0.000212572
Arhgef10	5.63042	11.6055	1.04349	5e-05	0.000212572		Sema6c	5.22667	12.6006	1.26952	0.00925	0.0236497
Fam26e	10.0396	20.6913	1.04332	5e-05	0.000212572		Tk2	5.59176	13.4764	1.26906	5e-05	0.000212572
Sec23a	16.4449	33.8897	1.04321	5e-05	0.000212572		Nol3	4.7451	11.4348	1.26892	5e-05	0.000212572
Grb10	40.9365	84.3353	1.04275	5e-05	0.000212572		Rab11fip5	12.9997	31.3262	1.2689	5e-05	0.000212572
Haus7	15.5534	32.0043	1.04103	0.0001	0.000406521		Ogn	27.1089	65.2604	1.26744	5e-05	0.000212572
Bicd2	27.9283	57.3985	1.03928	5e-05	0.000212572		Sestd1	7.25661	17.4682	1.26736	5e-05	0.000212572
Wdr45	9.92487	20.3932	1.03897	0.00015	0.00059102		Otub2	3.63743	8.75506	1.2672	0.00045	0.00160526
Hoxb2	6.99006	14.3627	1.03895	5e-05	0.000212572		Camkk1	2.80224	6.74297	1.2668	5e-05	0.000212572
Wsb2	119.131	244.597	1.03786	0.0001	0.000406521		Daxx	19.8238	47.6321	1.2647	5e-05	0.000212572
Gab1	2.83201	5.81425	1.03777	5e-05	0.000212572		Mafk	29.9159	71.7903	1.26288	5e-05	0.000212572
Cd1d1	3.29277	6.75991	1.0377	0.0117	0.029022		Sgtb	3.7323	8.95484	1.2626	5e-05	0.000212572
Parp3	40.2291	82.5219	1.03654	0.00675	0.0179374		4930455F23Rik	2.79209	6.69737	1.26225	5e-05	0.000212572
Nlk	5.61616	11.517	1.03611	0.0015	0.00473686		Sirt7	9.28351	22.2679	1.26222	0.0125	0.030749
Tmem173	9.40205	19.272	1.03546	5e-05	0.000212572		Pcolce2	37.1379	89.0584	1.26186	5e-05	0.000212572
Wwc2	11.8797	24.3281	1.03412	5e-05	0.000212572		Lyrm5	19.2659	46.1988	1.2618	0.00155	0.00487565
Sspn	3.45981	7.08391	1.03385	5e-05	0.000212572		Kif3c	4.45512	10.6796	1.26131	0.0001	0.000406521
Samd14	3.49952	7.16443	1.0337	0.00075	0.00254425		Tnfrsf1b	18.1115	43.4073	1.26103	5e-05	0.000212572
Enc1	46.3856	94.8661	1.03222	5e-05	0.000212572		Creb3l2	15.893	38.0358	1.25897	5e-05	0.000212572
Arhgap23	14.347	29.3328	1.03177	5e-05	0.000212572		Bre	38.1257	91.2022	1.25831	0.01855	0.043319
Tsc22d4	44.8761	91.7022	1.03101	0.0002	0.000769489		Herc6	2.09071	5.00121	1.25828	5e-05	0.000212572
L3hypdh	3.11919	6.3725	1.03069	0.0012	0.00387884		Upp2	3.07781	7.36194	1.25818	0.0011	0.00358506
Kntc1	3.67115	7.49451	1.0296	5e-05	0.000212572		Dusp10	15.1435	36.2172	1.25798	5e-05	0.000212572
Tmem218	4.83577	9.87117	1.02948	0.00045	0.00160526		Wdr91	4.26007	10.1835	1.25728	0.00075	0.00254425
Fbxo25	9.099	18.5714	1.02931	5e-05	0.000212572		Bmp4	7.36803	17.6106	1.2571	5e-05	0.000212572
Plxnd1	2.94062	6.00026	1.0289	5e-05	0.000212572		Atp6v1a	49.235	117.669	1.25698	5e-05	0.000212572
Impa2	3.01352	6.1383	1.02639	0.00015	0.00059102		Golim4	149.66	357.526	1.25636	5e-05	0.000212572
Emd	65.8898	134.196	1.02621	5e-05	0.000212572		Prcp	20.1432	48.114	1.25616	5e-05	0.000212572
Pcdh18	6.0798	12.3732	1.02513	5e-05	0.000212572		Ethe1	16.5805	39.5894	1.25562	5e-05	0.000212572
Ap3s1	22.8433	46.4104	1.02267	5e-05	0.000212572		Tmem158	2.13204	5.08926	1.25522	0.00035	0.00127849
Hs2st1	12.9355	26.28	1.02263	5e-05	0.000212572		Thy1	287.829	687.021	1.25514	5e-05	0.000212572
Ugcg	47.076	95.638	1.02259	5e-05	0.000212572		Suox	8.44038	20.1456	1.25509	5e-05	0.000212572
Foxn3	4.19646	8.51954	1.0216	0.00165	0.00515267		Rnf111	8.75206	20.8873	1.25493	5e-05	0.000212572
Aurkb	11.7269	23.8047	1.02142	0.00425	0.011923		Wwtr1	27.64	65.8802	1.25309	5e-05	0.000212572
Hspb11	11.7614	23.8676	1.02099	0.0002	0.000769489		Gpi1	96.6914	230.158	1.25116	0.0001	0.000406521
App	135.511	274.453	1.01815	5e-05	0.000212572		Eno2	12.0181	28.6045	1.25103	5e-05	0.000212572
Rhobtb3	11.7027	23.6769	1.01664	5e-05	0.000212572		Pik3r2	12.9964	30.929	1.25085	5e-05	0.000212572
Pon2	15.2469	30.8131	1.01503	5e-05	0.000212572		Hpcal1	29.7276	70.7354	1.25063	5e-05	0.000212572
Prmt2	8.35015	16.8737	1.01491	5e-05	0.000212572		Ermp1	6.17664	14.6959	1.25052	0.00025	0.000943242
Mthfr	11.2368	22.6806	1.01322	5e-05	0.000212572		Prr13	133.075	316.52	1.25006	0.00125	0.0040251
Cenpk	4.58232	9.24679	1.01288	0.0001	0.000406521		Pam	63.6963	151.223	1.24739	5e-05	0.000212572
Pop4	22.9534	46.3027	1.01239	5e-05	0.000212572		Synpo2	7.22199	17.145	1.24732	5e-05	0.000212572
D4Wsu53e	35.7968	72.1919	1.01201	5e-05	0.000212572		Smurf2	42.9331	101.847	1.24624	5e-05	0.000212572
Large	12.5403	25.276	1.0112	5e-05	0.000212572		Sc4mol	135.116	320.372	1.24555	5e-05	0.000212572
Pde3a	9.95904	20.0435	1.00906	5e-05	0.000212572		Abcg2	38.8837	92.0941	1.24394	5e-05	0.000212572
Serpinf1	819.215	1647.9	1.00831	5e-05	0.000212572		Tnfaip2	105.502	249.819	1.24361	0.00125	0.0040251
Inf2	14.2239	28.6007	1.00774	5e-05	0.000212572		Chchd7	27.156	64.2869	1.24325	5e-05	0.000212572
Fbxl20	2.42593	4.87724	1.00752	0.00165	0.00515267		Kifap3	18.2805	43.2133	1.24117	5e-05	0.000212572
Creb3l1	10.1555	20.4006	1.00636	5e-05	0.000212572		Uggt2	3.44726	8.14534	1.24052	0.0009	0.00299861
Actb	2477.67	4974.69	1.00562	0.0005	0.00176589		Atp10a	9.92028	23.4218	1.2394	5e-05	0.000212572
Pls3	67.7266	135.799	1.00368	5e-05	0.000212572		Lrp6	8.53852	20.1535	1.23897	5e-05	0.000212572
Aunip	3.46942	6.95557	1.00348	0.00045	0.00160526		Kctd21	2.07048	4.88533	1.23849	5e-05	0.000212572
Rnf181	59.0822	118.403	1.00291	5e-05	0.000212572		Mapk11	3.26428	7.69653	1.23744	5e-05	0.000212572
Rab7l1	11.2654	22.5762	1.0029	5e-05	0.000212572		Hsdl2	12.9363	30.4915	1.23698	0.0001	0.000406521
Efemp2	276.366	553.769	1.0027	5e-05	0.000212572		Grn	281.383	662.934	1.23633	5e-05	0.000212572
Esyt2	34.3462	68.7534	1.00128	5e-05	0.000212572		Glis2	20.4463	48.151	1.23572	0.0009	0.00299861
AI597468	11.6716	23.3629	1.00121	5e-05	0.000212572		Numb	10.1457	23.8903	1.23556	0.0003	0.00111327
Vasp	59.2031	118.491	1.00104	0.0057	0.0154491		Ftl1	2074.27	4884.02	1.23547	5e-05	0.000212572
Itga5	95.7673	191.667	1.00099	5e-05	0.000212572		Mesdc2	114.954	270.523	1.2347	5e-05	0.000212572
Gpr137b	2.50506	5.01072	1.00018	5e-05	0.000212572		Fnbp1	12.4392	29.2151	1.23183	5e-05	0.000212572
4930402H24Rik	10.494	20.9888	1.00006	5e-05	0.000212572		Myo5a	54.527	127.975	1.23081	0.004	0.011297
Itm2c	47.6953	95.362	0.999567	5e-05	0.000212572		Tpd52l1	5.19753	12.1949	1.23038	5e-05	0.000212572
Lima1	77.0597	153.947	0.998385	5e-05	0.000212572		Aldh1l1	4.2262	9.907	1.22909	0.00845	0.0218444
Hivep1	3.28487	6.55929	0.997704	5e-05	0.000212572		Siae	5.74944	13.45	1.22611	5e-05	0.000212572
Adam19	54.8622	109.463	0.996562	5e-05	0.000212572		Xkr8	3.93761	9.21143	1.2261	0.0001	0.000406521
Stk17b	3.88048	7.73035	0.994298	5e-05	0.000212572		Hcfc1r1	143.302	335.198	1.22595	5e-05	0.000212572
Mxd4	11.5024	22.8982	0.993295	5e-05	0.000212572		Gabarapl1	60.7657	142.08	1.22537	5e-05	0.000212572
Wnt5a	18.5665	36.9439	0.992637	0.01005	0.0254216		Egr2	23.4568	54.8297	1.22495	0.0013	0.00416721
Hoxb5	4.65647	9.25654	0.991236	0.00025	0.000943242		Elovl6	5.49201	12.8321	1.22435	5e-05	0.000212572
Jund	13.2924	26.4209	0.991079	5e-05	0.000212572		Synpo	10.9729	25.629	1.22383	0.00025	0.000943242
Scrn3	8.76863	17.3966	0.988385	0.0065	0.0173428		Tpcn1	3.60837	8.42415	1.22319	5e-05	0.000212572
Armcx6	2.50284	4.96484	0.988185	0.00895	0.0229796		Trak2	17.087	39.8913	1.22317	5e-05	0.000212572
Myo1e	5.92514	11.7511	0.987879	5e-05	0.000212572		Ddr2	73.568	171.618	1.22205	5e-05	0.000212572
Pla1a	25.7546	51.0675	0.987577	5e-05	0.000212572		1810058I24Rik	112.8	262.863	1.22054	5e-05	0.000212572
Vdac2	212.538	421.024	0.986183	5e-05	0.000212572		ENTPD4	2.05831	4.79534	1.22017	0.001	0.00329326
Actg1	81.3082	161.055	0.98608	5e-05	0.000212572		Pfkm	12.828	29.8529	1.21857	5e-05	0.000212572
Tceb1	62.7048	124.073	0.98454	5e-05	0.000212572		Zrsr1	3.03815	7.06834	1.21818	0.00505	0.013874
Specc1l	9.70672	19.1988	0.983957	5e-05	0.000212572		Tlcd1	5.92547	13.7828	1.21787	0.0013	0.00416721
Yap1	35.2045	69.5702	0.982711	5e-05	0.000212572		Abca2	3.24863	7.55562	1.21772	0.00635	0.0170099
Pex19	46.8451	92.523	0.981916	5e-05	0.000212572		Slc16a3	40.2182	93.3803	1.21527	5e-05	0.000212572
Auh	4.92653	9.72519	0.981155	0.0016	0.00501645		Aldh3b1	3.36694	7.81475	1.21476	5e-05	0.000212572
Trip13	4.2722	8.42499	0.979695	5e-05	0.000212572		Evi5l	11.495	26.6514	1.21321	5e-05	0.000212572
Tmem123	49.4701	97.5568	0.979685	5e-05	0.000212572		Plin3	26.38	61.1487	1.21288	5e-05	0.000212572
Slc22a5	7.07517	13.9497	0.9794	0.00465	0.0129001		Ifit3	3.53209	8.18267	1.21205	5e-05	0.000212572
Isg20	3.5339	6.9664	0.979151	0.0015	0.00473686		5730494N06Rik	9.03187	20.9036	1.21065	5e-05	0.000212572
Abcg2	19.7427	38.8837	0.977847	0.00025	0.000943242		Atg12	21.6087	49.8864	1.20703	5e-05	0.000212572
Hist3h2a	3.66771	7.22049	0.977216	0.00275	0.00809827		Pcnxl4	7.62962	17.6138	1.20702	5e-05	0.000212572
Mmgt2	19.8116	38.9965	0.976999	0.00925	0.0236497		Pim1	20.278	46.76	1.20536	5e-05	0.000212572
Ndufv3	45.4094	89.3811	0.976978	5e-05	0.000212572		Atp6v1b2	64.6581	148.925	1.20368	5e-05	0.000212572
Zfyve1	4.392	8.64124	0.97636	5e-05	0.000212572		Shb	10.5232	24.1855	1.20057	5e-05	0.000212572
Slc25a40	4.15093	8.16481	0.975985	5e-05	0.000212572		Nfkbiz	4.48583	10.3011	1.19935	5e-05	0.000212572
Cap1	146.415	287.759	0.974799	0.00045	0.00160526		Snupn	9.64397	22.1394	1.19892	5e-05	0.000212572
Capn2	75.7385	148.85	0.974763	5e-05	0.000212572		9030418K01Rik	3.07867	7.05628	1.1966	0.0156	0.0372663
Polk	4.58029	9.00149	0.974725	5e-05	0.000212572		Efemp1	254.834	583.739	1.19577	5e-05	0.000212572
Phlda3	106.711	209.379	0.972404	5e-05	0.000212572		Aph1b	2.98029	6.82558	1.1955	0.0006	0.00208113
Fam20c	19.0714	37.4134	0.972149	0.0001	0.000406521		Morn4	5.38579	12.332	1.19518	5e-05	0.000212572
Mrc2	48.0139	93.9858	0.968993	5e-05	0.000212572		C1s	53.7759	123.066	1.1944	5e-05	0.000212572
Zbtb20	4.5047	8.81246	0.968114	0.01695	0.0400554		Acvrl1	54.6463	124.604	1.18916	0.00385	0.0109158
Mark1	3.03238	5.93219	0.968114	5e-05	0.000212572		Fbxl20	4.87724	11.1151	1.18839	0.0002	0.000769489
Prdx4	43.5858	85.1918	0.966855	5e-05	0.000212572		Mycbp2	8.25706	18.7974	1.18683	5e-05	0.000212572
Nov	5.34402	10.442	0.966405	5e-05	0.000212572		Ap3m2	3.85224	8.7684	1.18662	5e-05	0.000212572
Tead3	12.3216	24.0408	0.964298	5e-05	0.000212572		Ltbp3	43.1339	98.17	1.18646	5e-05	0.000212572
Ggcx	13.224	25.7936	0.963848	5e-05	0.000212572		Plod2	111.18	253.019	1.18634	5e-05	0.000212572
BC030867	2.78758	5.43497	0.963261	0.001	0.00329326		Trappc6a	14.5057	33.0023	1.18595	5e-05	0.000212572
Sparc	1628.88	3174.03	0.962438	0.0003	0.00111327		Cln8	15.4774	35.1909	1.18504	0.0044	0.0122937
Ptms	92.4788	180.146	0.961975	5e-05	0.000212572		Pink1	11.9886	27.2504	1.18461	5e-05	0.000212572
Fam171b	4.6009	8.95765	0.961206	5e-05	0.000212572		Ndufv3	89.3811	203.145	1.18447	5e-05	0.000212572
Aga	37.8911	73.7555	0.960891	5e-05	0.000212572		Ogdhl	5.42573	12.3186	1.18295	5e-05	0.000212572
Marveld1	24.647	47.9294	0.959497	5e-05	0.000212572		Pml	34.9375	79.2841	1.18225	0.0007	0.00239171
Gstt3	4.37809	8.51267	0.959312	0.01195	0.0295634		Rnf145	29.2868	66.3962	1.18085	5e-05	0.000212572
Man2a2	8.09714	15.7282	0.957871	5e-05	0.000212572		5031439G07Rik	14.5308	32.8802	1.1781	0.00085	0.0028481
Plekhf1	21.1621	41.0868	0.957195	5e-05	0.000212572		Ifi35	18.282	41.348	1.1774	5e-05	0.000212572
Slit3	64.3507	124.666	0.954038	5e-05	0.000212572		Egr3	2.23229	5.04833	1.17728	0.00065	0.002238
Ano10	9.68867	18.7678	0.953886	5e-05	0.000212572		Tmem106c	12.3658	27.9538	1.17669	5e-05	0.000212572
AW555464	10.0272	19.4213	0.953715	5e-05	0.000212572		Rgl1	30.7238	69.4253	1.17611	0.0056	0.0152124
Sdc1	46.2333	89.5339	0.953501	5e-05	0.000212572		Zhx1	16.6175	37.5114	1.17463	0.0017	0.00529031
Nudt4	28.6256	55.4055	0.952723	5e-05	0.000212572		Cd99l2	17.9061	40.4043	1.17406	5e-05	0.000212572
Cd109	3.33049	6.44381	0.952181	5e-05	0.000212572		Orai3	10.508	23.6969	1.17321	5e-05	0.000212572
2310061C15Rik	12.8517	24.8412	0.950776	0.00125	0.0040251		Acadvl	18.8585	42.5021	1.17232	0.0055	0.0149703
Itpr1	6.06593	11.7217	0.950381	5e-05	0.000212572		Ctsb	266.34	600.252	1.1723	5e-05	0.000212572
Lacc1	4.89257	9.43439	0.947336	5e-05	0.000212572		Klhl36	2.29057	5.15925	1.17145	0.0001	0.000406521
Pdzd11	17.6904	34.0765	0.945814	0.00095	0.00314553		Fam108a	43.5307	98.0105	1.1709	5e-05	0.000212572
Synpo	5.70072	10.9729	0.944733	0.005	0.0137509		Rusc1	6.69029	15.061	1.17068	5e-05	0.000212572
Sesn3	3.04473	5.85162	0.942523	0.00015	0.00059102		Itgb5	144.05	324.242	1.1705	5e-05	0.000212572
BC017612	19.7564	37.8732	0.938858	5e-05	0.000212572		9430023L20Rik	19.4698	43.8068	1.16992	5e-05	0.000212572
Ttll1	5.0321	9.63574	0.937236	0.00965	0.0245385		Prr24	8.21699	18.4702	1.16852	5e-05	0.000212572
BC031181	72.7962	139.382	0.937113	5e-05	0.000212572		S100a3	6.43491	14.4501	1.16708	0.00015	0.00059102
Hoxb3	7.10468	13.6013	0.936906	0.01085	0.0271882		Capn1	12.397	27.8353	1.16692	5e-05	0.000212572
Zfpl1	11.5407	22.0769	0.935811	0.0102	0.0257518		Akt3	7.92845	17.7949	1.16635	5e-05	0.000212572
Ckap4	164.926	314.831	0.932763	5e-05	0.000212572		Ankrd46	20.0143	44.9087	1.16597	5e-05	0.000212572
Senp5	15.9796	30.4794	0.931607	5e-05	0.000212572		Plekhm2	8.03027	18.0036	1.16476	5e-05	0.000212572
Eid1	22.8577	43.598	0.931585	5e-05	0.000212572		Ggct	9.15139	20.4931	1.16307	0.00135	0.0043116
Wipi1	12.8459	24.4942	0.931133	0.01465	0.0353019		Cacng7	31.6788	70.8997	1.16226	5e-05	0.000212572
Sgce	11.8724	22.6255	0.930335	5e-05	0.000212572		Ero1l	10.5506	23.6108	1.16213	5e-05	0.000212572
Ilk	233.214	444.152	0.929402	0.0007	0.00239171		Maff	134.303	300.549	1.16211	5e-05	0.000212572
Ehbp1	3.01816	5.74793	0.929373	5e-05	0.000212572		Osbpl6	2.7359	6.12084	1.16172	0.0102	0.0257518
Rock2	44.0524	83.8087	0.927879	5e-05	0.000212572		Dynlt1b	2.27723	5.09383	1.16147	0.01825	0.0427059
A630007B06Rik	4.6713	8.87769	0.926362	0.0067	0.017821		Ndufa1	76.5672	171.235	1.16118	5e-05	0.000212572
Anxa5	60.376	114.382	0.921811	5e-05	0.000212572		Kdsr	3.76126	8.4102	1.16092	5e-05	0.000212572
Mllt3	6.81123	12.8859	0.919805	0.01035	0.0260846		Rcan1	11.9411	26.6924	1.16049	5e-05	0.000212572
Serpinh1	742.999	1405.33	0.919472	0.0001	0.000406521		Slc17a5	2.39234	5.34274	1.15916	5e-05	0.000212572
9430015G10Rik	3.90371	7.38152	0.919071	0.0054	0.0147254		Lman2l	9.45719	21.1153	1.15881	5e-05	0.000212572
Pfkl	14.24	26.9071	0.918039	0.0033	0.00952686		Entpd5	6.54707	14.6153	1.15856	5e-05	0.000212572
Calm2	162.777	307.432	0.917369	5e-05	0.000212572		Atg7	8.58414	19.1578	1.15819	5e-05	0.000212572
Tubb4a	6.25356	11.8082	0.917039	5e-05	0.000212572		Fndc3a	9.53618	21.2818	1.15814	0.0001	0.000406521
Cks2	27.8054	52.443	0.915385	5e-05	0.000212572		Golgb1	14.4408	32.2222	1.1579	0.0012	0.00387884
Dlc1	31.1574	58.7606	0.915273	5e-05	0.000212572		Chmp5	69.6704	155.369	1.15708	5e-05	0.000212572
Phldb2	81.834	154.247	0.91447	5e-05	0.000212572		Galnt10	27.8916	62.0805	1.15431	5e-05	0.000212572
Cttnbp2nl	11.378	21.4419	0.914183	5e-05	0.000212572		Tfdp2	4.61718	10.2708	1.15347	5e-05	0.000212572
Hsp90b1	421.246	793.21	0.91304	0.01785	0.0418856		Cdc42ep4	18.226	40.4559	1.15035	5e-05	0.000212572
Tmem198b	12.6157	23.7445	0.912372	0.01465	0.0353019		Prdx5	257.249	570.849	1.14995	5e-05	0.000212572
Smpd1	22.8449	42.9768	0.911685	5e-05	0.000212572		Bahd1	8.51759	18.8918	1.14924	0.00025	0.000943242
Ehd2	69.2001	130.138	0.911192	0.00035	0.00127849		Tmem189	30.8702	68.3816	1.14739	0.00365	0.0104086
Glb1	21.2939	40.0386	0.910953	5e-05	0.000212572		Notch2	9.44381	20.9007	1.14611	5e-05	0.000212572
Tprgl	28.8414	54.2168	0.910598	5e-05	0.000212572		Tsku	33.6127	74.3773	1.14585	5e-05	0.000212572
Arpc5	107.877	202.707	0.910011	5e-05	0.000212572		Nfe2l1	167.748	371.181	1.14583	0.00015	0.00059102
Calr	382.541	718.653	0.909682	5e-05	0.000212572		Ndor1	8.63724	19.1031	1.14516	0.0058	0.0156931
Cd9	32.8517	61.6895	0.909055	5e-05	0.000212572		Clcn5	12.0298	26.6055	1.14511	0.008	0.0208245
S100a1	18.7044	35.1233	0.909047	0.0001	0.000406521		Dock7	35.3065	78.0091	1.14371	0.0046	0.0127774
Gale	8.84257	16.5922	0.907971	0.0096	0.0244274		Eif2ak3	8.32221	18.3599	1.14152	5e-05	0.000212572
Npr2	10.8244	20.3045	0.90751	0.00855	0.0220597		Irf5	3.49273	7.70539	1.14151	0.02055	0.04737
Mus81	6.6888	12.5468	0.907495	0.01685	0.0398533		Cst3	447.581	987.075	1.14101	5e-05	0.000212572
Ttyh3	7.93322	14.8806	0.907457	5e-05	0.000212572		P2rx7	9.18787	20.259	1.14076	0.00015	0.00059102
Bckdha	3.57817	6.71036	0.907167	0.00025	0.000943242		Errfi1	69.5869	153.269	1.13918	5e-05	0.000212572
Arfgap3	7.52547	14.1086	0.906725	5e-05	0.000212572		Abcc1	59.0168	129.939	1.13864	5e-05	0.000212572
Snapin	22.9392	42.9419	0.904572	0.01195	0.0295634		Nid2	127.402	280.342	1.1378	5e-05	0.000212572
Acbd4	8.90032	16.6589	0.904363	0.004	0.011297		Ggcx	25.7936	56.7531	1.13769	5e-05	0.000212572
Mzt1	14.3493	26.842	0.903511	5e-05	0.000212572		Gnptg	4.84602	10.6608	1.13744	0.00045	0.00160526
Hpcal1	15.8951	29.7276	0.903219	5e-05	0.000212572		Psd3	3.66976	8.06773	1.13648	5e-05	0.000212572
Tmsb10	171.071	319.444	0.900965	5e-05	0.000212572		Cyp39a1	3.39297	7.45577	1.13581	5e-05	0.000212572
Ak1	103.234	192.761	0.900899	0.00565	0.0153331		Cd24a	8.65268	19.0129	1.13576	5e-05	0.000212572
Ppp1r12b	18.0947	33.7786	0.900543	0.01835	0.0429019		Dtnb	15.4753	33.9914	1.1352	0.00085	0.0028481
Tmem132a	10.0691	18.7923	0.900214	5e-05	0.000212572		Unc119	11.0031	24.1343	1.13318	5e-05	0.000212572
Erlec1	11.8908	22.1616	0.898215	0.00875	0.0225212		Prkrir	51.4391	112.813	1.13299	5e-05	0.000212572
Ormdl3	14.3477	26.732	0.897751	5e-05	0.000212572		Scrn1	13.365	29.2848	1.13169	5e-05	0.000212572
Calm3	205.954	383.422	0.896611	0.0002	0.000769489		Hspa1a	4.60891	10.095	1.13115	5e-05	0.000212572
Glis2	10.9986	20.4463	0.894523	0.00705	0.0186237		Ppard	16.7483	36.6833	1.13111	5e-05	0.000212572
Pdzrn3	14.6421	27.1811	0.892487	5e-05	0.000212572		Fyco1	5.94527	13.0085	1.12964	5e-05	0.000212572
Pkd1	8.95667	16.6244	0.892269	5e-05	0.000212572		Txndc16	6.68619	14.6193	1.12861	5e-05	0.000212572
Myo1b	4.50136	8.35226	0.891806	0.0031	0.00901327		Scamp5	8.52806	18.6297	1.12731	5e-05	0.000212572
Abcd1	3.7822	7.01659	0.891545	5e-05	0.000212572		Aldh1a2	46.0404	100.566	1.12717	5e-05	0.000212572
Cdr2	18.3829	34.0613	0.88977	5e-05	0.000212572		Bsg	510.07	1112.84	1.12547	5e-05	0.000212572
Rcbtb2	17.0856	31.6383	0.888892	0.0038	0.0107939		Ggt7	8.10296	17.6648	1.12436	0.0211	0.0484873
Casp3	9.41342	17.4246	0.888334	5e-05	0.000212572		Gid4	6.58306	14.3335	1.12256	5e-05	0.000212572
Hsbp1	86.4138	159.7	0.886027	5e-05	0.000212572		Ptplad2	18.4024	40.0403	1.12156	5e-05	0.000212572
Serinc3	48.453	89.277	0.881704	0.00085	0.0028481		Rfk	32.3636	70.4075	1.12136	5e-05	0.000212572
Ncaph	4.69137	8.63912	0.880874	0.00535	0.0146011		Mtmr1	3.8933	8.46124	1.11987	5e-05	0.000212572
Ifngr2	31.3275	57.6418	0.879684	0.00265	0.00784118		Dcaf6	5.50884	11.9581	1.11817	5e-05	0.000212572
Cpeb2	4.83732	8.90036	0.879654	5e-05	0.000212572		Tmem9	32.0213	69.4977	1.11793	5e-05	0.000212572
C78339	21.292	39.1056	0.877062	5e-05	0.000212572		Spnb2	82.8144	179.625	1.11703	5e-05	0.000212572
Rab24	4.53862	8.32594	0.875358	0.0003	0.00111327		Nbr1	29.1126	63.0802	1.11554	5e-05	0.000212572
Actn4	183.063	335.659	0.874652	0.00145	0.00459676		Kif1a	22.2291	48.0872	1.1132	5e-05	0.000212572
Cog6	3.76217	6.89321	0.873612	5e-05	0.000212572		Rnf130	28.5096	61.6535	1.11273	5e-05	0.000212572
Col6a1	16.5288	30.2541	0.872155	5e-05	0.000212572		Nod1	9.7063	20.989	1.11264	5e-05	0.000212572
Cenpl	3.77435	6.90228	0.870844	0.0022	0.00665205		Arhgef12	10.2289	22.1045	1.11169	5e-05	0.000212572
Cyb561d2	5.73113	10.4749	0.870046	5e-05	0.000212572		Rassf7	2.92414	6.30896	1.10939	0.0103	0.0259715
Rcn1	61.5533	112.439	0.869238	5e-05	0.000212572		Zfp961	3.57583	7.70986	1.10843	0.0013	0.00416721
B630005N14Rik	4.24872	7.76013	0.869054	5e-05	0.000212572		Trappc9	3.92807	8.46564	1.1078	5e-05	0.000212572
Gys1	16.7506	30.5932	0.868995	5e-05	0.000212572		Tshz1	11.8641	25.5619	1.10739	5e-05	0.000212572
Tbc1d1	16.8319	30.6977	0.866931	0.00195	0.00597488		Epg5	2.95367	6.36262	1.10711	5e-05	0.000212572
Cyld	5.01717	9.1488	0.866708	5e-05	0.000212572		Polb	2.68263	5.77439	1.10602	0.00035	0.00127849
Nicn1	8.92918	16.2588	0.864624	5e-05	0.000212572		Zfand3	56.1996	120.715	1.10298	5e-05	0.000212572
Cdk5rap2	2.62456	4.7767	0.863938	0.00455	0.0126588		Klhl7	7.36126	15.7487	1.09721	5e-05	0.000212572
Gm14005	31.6094	57.5089	0.863431	0.0002	0.000769489		Lyst	2.76645	5.91633	1.09666	5e-05	0.000212572
Acy3	2.87094	5.22183	0.863032	0.00335	0.00965223		Pin4	13.9011	29.7239	1.09643	5e-05	0.000212572
Reep5	27.0887	49.2609	0.862751	5e-05	0.000212572		AI597479	7.16723	15.3086	1.09485	5e-05	0.000212572
Zfp568	4.66168	8.47572	0.862485	5e-05	0.000212572		Rhbdd1	13.9644	29.8235	1.0947	5e-05	0.000212572
Dok1	18.3292	33.2947	0.861146	5e-05	0.000212572		D9Ertd402e	2.43095	5.19008	1.09423	0.00245	0.00731425
Metrnl	75.7898	137.628	0.860699	5e-05	0.000212572		D17Wsu92e	31.7854	67.8359	1.09369	5e-05	0.000212572
Acad11	4.5325	8.22796	0.860226	0.0178	0.0417935		Sgms1	22.0205	46.9888	1.09347	0.0033	0.00952686
Ctif	4.84342	8.79211	0.860182	5e-05	0.000212572		Jup	11.4293	24.3868	1.09336	0.00225	0.00678244
Pdia6	195.776	355.258	0.85966	5e-05	0.000212572		Edem3	17.6066	37.564	1.09324	5e-05	0.000212572
Chpf	39.2328	71.1882	0.859577	5e-05	0.000212572		Wwox	4.52102	9.6415	1.09261	0.00035	0.00127849
Ltbp3	23.7853	43.1339	0.858749	5e-05	0.000212572		Capg	216.09	460.406	1.09128	5e-05	0.000212572
Fam89b	28.0976	50.9486	0.858593	0.0001	0.000406521		Reep3	15.6164	33.2539	1.09047	5e-05	0.000212572
Mlec	77.5681	140.485	0.856878	0.008	0.0208245		Trim56	8.16597	17.3798	1.08972	5e-05	0.000212572
Timp1	1987.72	3594.83	0.854812	0.00025	0.000943242		Usp20	5.10465	10.8564	1.08866	0.0094	0.0239748
VKORC1	36.0521	65.1294	0.853227	0.00985	0.0249731		Ace	7.98543	16.9674	1.08733	0.00055	0.00192356
Bsdc1	9.35659	16.8966	0.852679	0.001	0.00329326		Twsg1	28.7852	61.0639	1.085	5e-05	0.000212572
Flnc	33.8378	61.0838	0.852155	5e-05	0.000212572		Otud7b	9.44553	20.0328	1.08466	0.0026	0.00771292
Gpc6	17.9686	32.4367	0.852146	5e-05	0.000212572		H1f0	36.9696	78.3718	1.084	5e-05	0.000212572
Plxdc2	37.0846	66.9276	0.85178	5e-05	0.000212572		Frmd8	22.4828	47.6113	1.08248	5e-05	0.000212572
Nradd	17.5461	31.6606	0.851534	5e-05	0.000212572		Akr1a1	242.783	513.458	1.08058	5e-05	0.000212572
Fn1	259.033	467.267	0.851111	0.0013	0.00416721		Sec14l1	30.816	65.1178	1.07937	5e-05	0.000212572
Rilpl1	8.95067	16.1392	0.850499	5e-05	0.000212572		Mcc	4.24255	8.96346	1.07912	5e-05	0.000212572
Mid1	3.75358	6.76263	0.849315	0.0054	0.0147254		Tmem126b	12.1561	25.6748	1.07867	5e-05	0.000212572
Nxn	17.8072	32.0817	0.849286	5e-05	0.000212572		Ost4	173.66	366.736	1.07848	5e-05	0.000212572
Slc41a3	4.1898	7.54525	0.848688	0.0002	0.000769489		Ank3	2.29328	4.84116	1.07794	5e-05	0.000212572
Fhl3	36.0796	64.9554	0.848267	5e-05	0.000212572		Slco3a1	32.0622	67.61	1.07636	0.0001	0.000406521
Zbtb4	8.36934	15.067	0.848211	0.00065	0.002238		Fam50a	41.7458	87.9545	1.07513	5e-05	0.000212572
Pck2	14.4	25.9229	0.848157	5e-05	0.000212572		Jmjd1c	5.90663	12.4209	1.07236	0.00115	0.00373402
Sec63	53.4045	96.1348	0.848098	0.0038	0.0107939		Bbs9	2.38761	5.01253	1.06997	0.00145	0.00459676
Fam189b	9.39126	16.8976	0.847427	0.00975	0.0247556		Anapc13	103.16	216.553	1.06983	5e-05	0.000212572
Cygb	21.9325	39.4232	0.845978	5e-05	0.000212572		Ufsp1	7.22465	15.1654	1.06979	5e-05	0.000212572
Arpc4	205.506	369.252	0.845425	5e-05	0.000212572		Tex2	8.0426	16.8821	1.06976	5e-05	0.000212572
Phyh	7.28691	13.086	0.844642	0.00015	0.00059102		Gpcpd1	3.12168	6.53752	1.06642	5e-05	0.000212572
Tsc22d1	97.0006	174.172	0.844444	5e-05	0.000212572		Lgmn	27.3735	57.3214	1.0663	5e-05	0.000212572
Nucb1	83.3131	149.556	0.844074	0.00075	0.00254425		D18Ertd653e	10.8282	22.6672	1.06582	5e-05	0.000212572
Tmem205	3.48187	6.24339	0.842465	0.01595	0.0379843		Rhobtb2	2.53987	5.31646	1.06571	5e-05	0.000212572
Mcee	7.3372	13.1458	0.841298	0.00185	0.00569727		Med31	3.91996	8.20335	1.06537	0.0003	0.00111327
Paip2	50.0159	89.5949	0.84103	5e-05	0.000212572		Dnalc1	6.46519	13.5265	1.06503	0.0008	0.0026967
Stim1	11.157	19.9763	0.840338	5e-05	0.000212572		Slc16a1	9.0169	18.8528	1.06407	5e-05	0.000212572
Ccdc102a	12.3335	22.0817	0.84027	0.0118	0.0292328		Idi1	12.092	25.2821	1.06407	0.0002	0.000769489
BC018242	6.11034	10.9315	0.839163	5e-05	0.000212572		Tyro3	6.70168	14.0082	1.06368	0.00025	0.000943242
Dbn1	40.8724	73.0014	0.836799	5e-05	0.000212572		Chac1	8.59668	17.961	1.06301	5e-05	0.000212572
Ttc39b	16.1526	28.8293	0.835766	0.00415	0.0116732		Gtdc1	4.15906	8.68899	1.06293	0.0065	0.0173428
Map3k10	9.91244	17.681	0.834891	0.0012	0.00387884		Cecr5	2.63836	5.51166	1.06284	0.00025	0.000943242
Ctbs	4.22815	7.53498	0.833579	0.00015	0.00059102		Epn2	13.086	27.3369	1.06283	0.00795	0.0207065
Cxcl16	2.67063	4.75871	0.83339	0.00545	0.0148452		Acer3	3.2145	6.71276	1.06231	5e-05	0.000212572
Maml2	5.63857	10.0461	0.83324	0.0001	0.000406521		Lamb2	74.3577	155.202	1.06159	5e-05	0.000212572
Ccdc34	6.8868	12.2694	0.833159	5e-05	0.000212572		Spty2d1	6.73269	14.0502	1.06133	5e-05	0.000212572
Ankmy2	6.81933	12.145	0.832665	5e-05	0.000212572		2610524H06Rik	10.6024	22.1094	1.06027	0.00115	0.00373402
Txnip	54.0929	96.3371	0.832652	0.0009	0.00299861		Pld3	196.539	409.819	1.06017	5e-05	0.000212572
Yif1a	33.5279	59.6967	0.832291	5e-05	0.000212572		Zfp516	5.9223	12.3489	1.06015	5e-05	0.000212572
Relt	3.48257	6.19712	0.831444	0.0071	0.0187401		Vps13c	4.14043	8.6328	1.06005	5e-05	0.000212572
Efha1	9.88935	17.5893	0.830748	5e-05	0.000212572		Limd1	13.9414	29.0614	1.05974	5e-05	0.000212572
Adk	43.2797	76.9399	0.830042	5e-05	0.000212572		Slc30a4	16.0505	33.4406	1.05899	5e-05	0.000212572
Zdhhc12	5.53134	9.82601	0.828977	0.0112	0.0279359		Ankrd39	2.83328	5.90006	1.05826	0.00015	0.00059102
Prkg2	6.42613	11.4097	0.82824	0.00245	0.00731425		Rcan2	20.4241	42.5185	1.05782	5e-05	0.000212572
Scara3	18.2807	32.4302	0.827019	5e-05	0.000212572		Arl5b	4.41951	9.20027	1.05779	0.0024	0.0071825
Ugp2	28.6428	50.7797	0.82608	5e-05	0.000212572		Pcbp3	7.60529	15.8308	1.05766	0.00035	0.00127849
Thbs2	48.7989	86.4949	0.825767	5e-05	0.000212572		Ifi30	24.7121	51.4071	1.05675	5e-05	0.000212572
Gnaq	17.698	31.3211	0.823545	5e-05	0.000212572		Slc2a1	61.7321	128.346	1.05595	5e-05	0.000212572
Maff	75.8992	134.303	0.823334	5e-05	0.000212572		Tspyl1	27.9941	58.1846	1.05552	5e-05	0.000212572
Traf4	14.7441	26.0834	0.822995	5e-05	0.000212572		Mdm1	2.63712	5.47931	1.05503	5e-05	0.000212572
Fdxr	4.84922	8.57511	0.822402	0.007	0.0185087		Tomm20	12.6242	26.2233	1.05466	5e-05	0.000212572
Tmem19	8.64598	15.2803	0.821567	5e-05	0.000212572		Fam18b	26.4852	55.004	1.05435	5e-05	0.000212572
Rnd1	17.1589	30.3204	0.82133	5e-05	0.000212572		Znrf2	19.1249	39.7147	1.05422	0.0014	0.00445342
Flot1	48.4119	85.5205	0.820908	0.0003	0.00111327		Exoc3	10.4398	21.6703	1.05362	5e-05	0.000212572
Zdhhc14	3.95953	6.99417	0.820823	0.00015	0.00059102		Crem	8.28225	17.1912	1.05357	0.00025	0.000943242
Cdkn1a	181.191	319.997	0.820543	5e-05	0.000212572		Acvr1b	5.45864	11.3299	1.05352	5e-05	0.000212572
Frmd8	12.7363	22.4828	0.819883	0.0007	0.00239171		Irf2	8.30849	17.2342	1.05261	5e-05	0.000212572
Fam63b	4.14664	7.31493	0.818901	5e-05	0.000212572		Edem2	8.89506	18.4253	1.05061	5e-05	0.000212572
Wsb1	32.0758	56.5635	0.818387	0.0001	0.000406521		Cetn2	17.1211	35.4577	1.05032	5e-05	0.000212572
Chchd10	11.549	20.3646	0.818288	0.00095	0.00314553		Dcn	258.898	535.037	1.04725	5e-05	0.000212572
Dhrs1	28.1774	49.6811	0.81816	0.00095	0.00314553		Igsf3	4.27876	8.83763	1.04647	5e-05	0.000212572
Nrp2	19.3355	34.0892	0.81806	5e-05	0.000212572		Bmpr1a	21.7817	44.9666	1.04574	5e-05	0.000212572
RP23-251I6.1	38.0934	67.1514	0.817878	0.0002	0.000769489		5730455P16Rik	4.75286	9.80156	1.04422	0.00245	0.00731425
Arhgap42	3.14846	5.54943	0.817693	5e-05	0.000212572		Ube2h	17.9464	37.0024	1.04392	5e-05	0.000212572
Kidins220	12.7282	22.4312	0.817476	5e-05	0.000212572		Map4k4	104.339	215.083	1.04362	5e-05	0.000212572
Tmem9	18.1769	32.0213	0.81693	0.00015	0.00059102		Hoxb8	7.72897	15.9288	1.04329	0.00695	0.0183905
Ift80	2.99645	5.27646	0.816314	0.00625	0.0167644		Slc25a14	5.12598	10.5577	1.0424	0.00015	0.00059102
Tmem2	6.32354	11.1346	0.816253	5e-05	0.000212572		2310009B15Rik	4.51531	9.28774	1.0405	0.0068	0.0180514
Dcaf6	3.12997	5.50884	0.815599	5e-05	0.000212572		Dync2li1	5.72012	11.7559	1.03927	5e-05	0.000212572
Plxna1	31.9892	56.2782	0.814992	5e-05	0.000212572		Pex7	5.24299	10.772	1.03883	0.0072	0.0189737
Arsb	9.00261	15.8355	0.814751	5e-05	0.000212572		Fuca1	91.2341	187.327	1.03791	0.0002	0.000769489
Rin1	5.21722	9.16971	0.813594	5e-05	0.000212572		Phactr2	2.75866	5.66392	1.03783	5e-05	0.000212572
Tmcc3	6.19526	10.8859	0.813225	5e-05	0.000212572		Sqle	29.0095	59.5402	1.03734	5e-05	0.000212572
BC029214	4.10509	7.21267	0.813121	0.01935	0.0449299		Snap47	67.7543	139.049	1.03721	0.0004	0.00144279
Ndufa3	252.767	444.048	0.812906	5e-05	0.000212572		Hexb	17.6469	36.2063	1.03682	5e-05	0.000212572
Lman2l	5.38393	9.45719	0.812753	0.0004	0.00144279		Pgm2	37.9743	77.8893	1.0364	5e-05	0.000212572
Cbx4	4.42677	7.77509	0.812606	0.00265	0.00784118		Stk24	19.3612	39.7028	1.03607	5e-05	0.000212572
Stambp	6.90505	12.1217	0.811873	5e-05	0.000212572		Slc25a28	7.05325	14.4627	1.03598	5e-05	0.000212572
Suco	8.89827	15.6182	0.811634	5e-05	0.000212572		Nf2	17.7682	36.3831	1.03398	0.00085	0.0028481
Plxnb2	56.1962	98.5636	0.810581	0.006	0.0161693		Ccnl1	17.8049	36.4541	1.03381	0.0005	0.00176589
Bnip3l	9.44175	16.5569	0.810309	0.00025	0.000943242		Dag1	65.3484	133.677	1.03252	5e-05	0.000212572
Atp6v0e	142.638	249.995	0.809545	5e-05	0.000212572		Sfxn2	3.98819	8.15704	1.03231	5e-05	0.000212572
Gmcl1	3.6203	6.34278	0.809006	0.0005	0.00176589		Zfp219	9.16241	18.7385	1.03221	0.0031	0.00901327
Camk1	10.8528	19.0077	0.808515	0.00365	0.0104086		Herc2	5.14812	10.5276	1.03206	5e-05	0.000212572
Cdc42ep5	9.53265	16.6932	0.808313	0.01675	0.0396394		Vwa8	6.34371	12.9613	1.03081	5e-05	0.000212572
Dynlt1f	5.48825	9.60839	0.807948	0.0065	0.0173428		Ehd4	11.9941	24.504	1.03069	0.0006	0.00208113
Ndufa13	22.4045	39.1944	0.806859	5e-05	0.000212572		Lox	1055.67	2155.42	1.0298	0.00015	0.00059102
Mob3a	28.0345	49.0304	0.806477	5e-05	0.000212572		Tspan7	13.4659	27.4721	1.02866	5e-05	0.000212572
Pvrl3	17.4644	30.5366	0.80612	0.0003	0.00111327		Disp1	27.4998	56.0668	1.02773	5e-05	0.000212572
B3galnt1	15.6266	27.2941	0.804579	5e-05	0.000212572		Scarb2	44.9905	91.6881	1.02712	5e-05	0.000212572
Cacnb3	14.4655	25.2445	0.80336	5e-05	0.000212572		Fgf10	11.2626	22.9484	1.02685	5e-05	0.000212572
Zswim7	5.63226	9.82784	0.80316	0.00745	0.0195569		Mcoln1	30.4064	61.9514	1.02676	0.00015	0.00059102
Ptprf	9.14272	15.9497	0.802829	0.0003	0.00111327		Gm6548	9.04287	18.4243	1.02675	5e-05	0.000212572
Skap2	8.6461	15.0775	0.802276	0.0001	0.000406521		Gcc2	7.24732	14.7643	1.02659	0.021	0.0482827
Slc25a4	143.84	250.801	0.802079	5e-05	0.000212572		Herpud2	16.0318	32.6378	1.02561	5e-05	0.000212572
Mpp5	6.46604	11.2585	0.800063	5e-05	0.000212572		Ctsf	12.6488	25.7433	1.0252	5e-05	0.000212572
Pla2g15	15.7299	27.3659	0.79887	5e-05	0.000212572		Flad1	8.0818	16.4399	1.02445	0.0033	0.00952686
Pdia3	439.831	765.138	0.798772	0.0025	0.00744669		Cdk20	3.14246	6.38993	1.02391	0.0001	0.000406521
Zfp958	4.04226	7.02356	0.797043	0.00095	0.00314553		Ezh1	4.40035	8.94761	1.02388	0.00025	0.000943242
Asf1b	11.2653	19.566	0.796456	0.01195	0.0295634		2010011I20Rik	3.46192	7.03796	1.02358	5e-05	0.000212572
Kpna2	5.96117	10.35	0.795957	0.00035	0.00127849		Ptplad1	16.9121	34.3739	1.02325	5e-05	0.000212572
Lclat1	20.0918	34.8799	0.795787	0.00245	0.00731425		Polr3gl	5.49946	11.1682	1.02204	0.0035	0.0100332
Ddt	21.7633	37.7697	0.795336	0.0035	0.0100332		Mmp3	31.0673	63.0645	1.02143	5e-05	0.000212572
3830406C13Rik	5.32332	9.23405	0.794637	0.0001	0.000406521		Hdac4	2.47271	5.01841	1.02114	0.00015	0.00059102
Neo1	12.068	20.9196	0.793665	5e-05	0.000212572		Rtn4rl1	2.54792	5.16876	1.0205	5e-05	0.000212572
Laptm4a	237.322	410.864	0.791813	5e-05	0.000212572		Gm10094	6.4029	12.9873	1.02031	0.0004	0.00144279
Ifi30	14.2766	24.7121	0.791565	0.0001	0.000406521		Echdc1	15.0079	30.3786	1.01733	0.00175	0.00542521
Tspan6	17.9444	31.0558	0.791327	0.0007	0.00239171		Mtap1a	24.0905	48.6632	1.01437	0.002	0.00610882
Fam149a	8.1897	14.1719	0.791155	5e-05	0.000212572		Tmem35	13.376	26.9736	1.0119	5e-05	0.000212572
Tmem134	40.1414	69.4609	0.791111	0.0002	0.000769489		Trim25	6.60482	13.3174	1.01172	5e-05	0.000212572
Nptn	207.415	358.821	0.790746	0.0006	0.00208113		Gm16515	7.18275	14.4645	1.0099	0.01675	0.0396394
Cdc42ep4	10.5456	18.226	0.789352	0.00265	0.00784118		Iscu	54.1843	109.084	1.00949	5e-05	0.000212572
Ksr1	3.68201	6.36254	0.789111	0.0051	0.013998		Rab5b	17.738	35.6865	1.00853	5e-05	0.000212572
Vmp1	120.436	207.952	0.78798	5e-05	0.000212572		Fbxo44	4.01173	8.06759	1.00791	0.00055	0.00192356
Zfp408	5.31	9.16782	0.787866	0.01015	0.0256481		Lmtk2	4.422	8.89135	1.0077	5e-05	0.000212572
Fam168a	9.3602	16.1581	0.787645	5e-05	0.000212572		BC018242	10.9315	21.9781	1.00758	5e-05	0.000212572
Vimp	60.1438	103.8	0.787313	5e-05	0.000212572		Ift88	3.26557	6.55525	1.00532	0.00325	0.00939853
Lyrm2	21.5787	37.1417	0.783433	0.0027	0.00797199		Gde1	25.0469	50.2721	1.00513	5e-05	0.000212572
Wrb	12.7005	21.8243	0.781051	5e-05	0.000212572		Atp5s	4.03472	8.09257	1.00413	0.0002	0.000769489
Sertad4	4.28688	7.36378	0.780518	0.0003	0.00111327		Ube2o	8.27614	16.5924	1.00349	5e-05	0.000212572
Lpar6	6.7795	11.6331	0.778986	0.01415	0.0342532		Phtf1	19.6038	39.2841	1.00282	0.0011	0.00358506
Slc29a3	6.76486	11.6033	0.778409	5e-05	0.000212572		Wdr45	20.3932	40.8574	1.00251	5e-05	0.000212572
Plod1	14.2715	24.4775	0.778317	5e-05	0.000212572		Usp32	15.9611	31.9562	1.00154	0.002	0.00610882
Mprip	110.592	189.561	0.777418	0.0006	0.00208113		Ptrf	307.403	615.458	1.00153	5e-05	0.000212572
Atf7ip	3.32241	5.69398	0.777208	0.00155	0.00487565		Arsk	4.3995	8.8032	1.00069	0.0001	0.000406521
Tmem43	52.9043	90.6149	0.776362	5e-05	0.000212572		Ap3s2	5.32765	10.6574	1.00029	5e-05	0.000212572
Sep15	331.098	566.717	0.775373	5e-05	0.000212572		Fas	14.7154	29.4124	0.999093	5e-05	0.000212572
Tsc22d2	9.58906	16.3928	0.773602	5e-05	0.000212572		Ppt1	57.7468	115.376	0.998523	0.0134	0.0326747
Fam131b	4.16248	7.1131	0.773034	5e-05	0.000212572		Fam174b	4.65785	9.2978	0.997227	5e-05	0.000212572
Cxx1a	4.73828	8.09705	0.773033	0.00385	0.0109158		Mst1r	2.90114	5.78888	0.996663	5e-05	0.000212572
Grn	164.767	281.383	0.772111	5e-05	0.000212572		Derl1	46.8719	93.4109	0.994866	5e-05	0.000212572
1190002N15Rik	13.2249	22.5741	0.771406	5e-05	0.000212572		Cep19	6.07186	12.0848	0.992984	5e-05	0.000212572
Sec11c	39.634	67.6342	0.771015	0.00075	0.00254425		Ttll1	9.63574	19.1619	0.991773	0.00575	0.0155731
Fermt2	87.2841	148.827	0.769849	0.001	0.00329326		Sgsh	9.13564	18.1444	0.989944	0.01155	0.0286844
Ostf1	11.9686	20.3991	0.769251	5e-05	0.000212572		Zfyve27	10.3741	20.5837	0.988517	0.00035	0.00127849
Plin3	15.4807	26.38	0.768975	5e-05	0.000212572		Ldoc1l	2.69523	5.333	0.984538	5e-05	0.000212572
Irak2	10.625	18.0956	0.768181	5e-05	0.000212572		Tyw1	13.2721	26.249	0.983864	0.00015	0.00059102
Rhoj	67.0531	114.027	0.766001	5e-05	0.000212572		Nop10	49.4459	97.7817	0.983715	5e-05	0.000212572
4632419I22Rik	20.39	34.6712	0.765873	0.0044	0.0122937		Asph	27.8109	54.9874	0.983449	0.0002	0.000769489
Col14a1	21.5499	36.6362	0.765591	5e-05	0.000212572		Rpain	26.2522	51.9042	0.983414	0.00235	0.00704723
Pofut2	48.3981	82.2613	0.765263	5e-05	0.000212572		Dnajc10	104.823	207.185	0.982971	5e-05	0.000212572
Sirt4	7.18703	12.1989	0.763285	0.0145	0.0349902		Tgfbr3	19.2623	38.0572	0.982386	5e-05	0.000212572
4930503L19Rik	6.30096	10.6929	0.763006	5e-05	0.000212572		Emc7	22.1703	43.7945	0.982121	5e-05	0.000212572
Gstm4	3.6641	6.21723	0.762812	0.0036	0.0102829		Lpgat1	30.7723	60.7013	0.980096	0.00045	0.00160526
Zfp238	5.62428	9.53922	0.762202	5e-05	0.000212572		Klhl28	3.99646	7.88282	0.979989	5e-05	0.000212572
Plekho1	24.0018	40.6565	0.760347	5e-05	0.000212572		Pttg1	19.1529	37.7625	0.979389	0.0014	0.00445342
Cbr4	6.7694	11.4579	0.759247	0.0014	0.00445342		Pnrc1	11.7512	23.1649	0.979129	5e-05	0.000212572
Cacng7	18.7185	31.6788	0.75905	5e-05	0.000212572		Klhl25	5.91639	11.6417	0.976515	5e-05	0.000212572
Gns	96.1365	162.599	0.758166	5e-05	0.000212572		Dcun1d4	9.43675	18.5627	0.976044	5e-05	0.000212572
Pigh	3.08767	5.22222	0.758143	0.00275	0.00809827		Cerk	6.10849	12.0006	0.974215	5e-05	0.000212572
Picalm	94.3486	159.359	0.756203	5e-05	0.000212572		Serping1	111.678	219.161	0.972647	5e-05	0.000212572
Lrpap1	24.705	41.705	0.755419	0.01645	0.0390133		Chic2	4.01905	7.88538	0.972323	5e-05	0.000212572
Kctd5	17.023	28.7312	0.755132	5e-05	0.000212572		Tmx4	5.32537	10.441	0.971304	5e-05	0.000212572
1600012H06Rik	19.5086	32.9237	0.755014	0.0006	0.00208113		Malat1	57.7766	113.202	0.970338	0.0019	0.005839
Myadm	222.811	376.022	0.754997	0.0001	0.000406521		C330018D20Rik	4.92069	9.63971	0.97013	0.00395	0.0111725
Tmem70	44.4025	74.8846	0.754026	0.0003	0.00111327		6720456H20Rik	4.67625	9.15089	0.968561	5e-05	0.000212572
Me1	18.0826	30.4723	0.752891	5e-05	0.000212572		Rbpms2	7.46455	14.6052	0.96836	5e-05	0.000212572
Igf1r	13.5866	22.8926	0.752694	5e-05	0.000212572		Tmem50b	18.0878	35.3905	0.96834	5e-05	0.000212572
Hdlbp	71.1623	119.897	0.75261	5e-05	0.000212572		Vmac	5.51902	10.796	0.968017	5e-05	0.000212572
Nedd4	233.765	393.854	0.752602	0.00025	0.000943242		Arsi	3.36157	6.57174	0.967138	5e-05	0.000212572
Exo5	7.65503	12.8941	0.752229	0.0138	0.0335263		Postn	511.48	999.14	0.966008	5e-05	0.000212572
Rad51ap1	4.03233	6.78657	0.751069	0.015	0.0360401		Bcorl1	5.01001	9.7838	0.965582	0.00165	0.00515267
Klc2	12.2663	20.6431	0.750951	0.01005	0.0254216		Ctsz	124.886	243.61	0.963959	5e-05	0.000212572
Snta1	19.6081	32.9854	0.750382	5e-05	0.000212572		Xpr1	11.1768	21.7934	0.963386	5e-05	0.000212572
Slc25a11	27.9806	47.0649	0.750226	0.00115	0.00373402		Pnp	92.5477	180.455	0.963373	5e-05	0.000212572
Plac8	91.5207	153.939	0.750188	5e-05	0.000212572		Krt19	3.83542	7.47671	0.963021	0.0007	0.00239171
Slc35a2	19.4827	32.7581	0.74966	0.00015	0.00059102		Zfp53	4.54187	8.84641	0.961808	5e-05	0.000212572
Fopnl	34.4391	57.8945	0.749377	0.00025	0.000943242		Mrc2	93.9858	183.058	0.961789	5e-05	0.000212572
Atg12	12.8716	21.6087	0.747417	5e-05	0.000212572		Cxcl5	7.90815	15.3986	0.961387	0.0001	0.000406521
1700066M21Rik	2.85768	4.79422	0.746456	0.00085	0.0028481		Tanc1	17.6123	34.2863	0.961045	0.00125	0.0040251
Nat2	4.324	7.24309	0.744239	0.00325	0.00939853		Atp5d	250.64	487.908	0.960993	5e-05	0.000212572
Anapc13	61.6037	103.16	0.743801	0.00435	0.0121746		Ormdl3	26.732	52.0361	0.960944	5e-05	0.000212572
Elfn1	3.30935	5.54	0.743336	0.00075	0.00254425		Ccndbp1	26.8902	52.3351	0.960699	0.0014	0.00445342
1700020I14Rik	18.7754	31.4257	0.743102	0.00505	0.013874		Ndel1	59.944	116.655	0.960564	5e-05	0.000212572
Tmem126b	7.26375	12.1561	0.742898	0.00055	0.00192356		Sik2	4.8243	9.3814	0.959485	0.00715	0.0188532
Map4k5	9.81604	16.4211	0.74234	0.00465	0.0129001		Dennd5a	44.0222	85.5574	0.958661	0.0072	0.0189737
Mical2	63.4245	106.085	0.742107	0.0001	0.000406521		Vkorc1l1	14.4416	28.0508	0.957811	5e-05	0.000212572
Hsd17b11	8.59476	14.3464	0.739162	5e-05	0.000212572		Stradb	10.1954	19.8025	0.957769	0.0011	0.00358506
2900053A13Rik	7.17048	11.9627	0.7384	0.00095	0.00314553		Cox7a2l	84.7831	164.667	0.9577	5e-05	0.000212572
Tmem59	151.886	253.354	0.738161	5e-05	0.000212572		Adam17	12.0061	23.3106	0.957212	5e-05	0.000212572
Hif1a	60.7194	101.266	0.737915	0.00025	0.000943242		Rap1gap	3.79441	7.36585	0.956977	0.003	0.00875256
Txndc15	28.6605	47.7921	0.737712	5e-05	0.000212572		Scd1	60.8793	118.18	0.956961	5e-05	0.000212572
Hmgn5	4.40031	7.33563	0.737315	0.00055	0.00192356		Rab3gap1	14.2871	27.7259	0.956523	0.0003	0.00111327
Capzb	313.683	522.707	0.736699	0.0005	0.00176589		Ppp6r2	5.76411	11.181	0.955884	5e-05	0.000212572
Ndufc1	49.9583	83.1908	0.735699	0.0108	0.0270803		Gjb3	2.63543	5.11061	0.955458	0.00105	0.00344095
Pih1d1	30.0395	49.971	0.734231	0.0053	0.0144766		Pdpk1	12.0745	23.4147	0.955457	0.00585	0.0158089
Antxr1	21.6554	36.0161	0.733917	5e-05	0.000212572		Timmdc1	13.3494	25.8847	0.955318	5e-05	0.000212572
1500032L24Rik	132.097	219.655	0.733637	5e-05	0.000212572		Nfyb	8.11112	15.7273	0.955299	0.0002	0.000769489
Ahcyl1	155.918	259.167	0.733096	0.0026	0.00771292		Commd6	23.1253	44.7871	0.953614	5e-05	0.000212572
Tagln2	320.105	530.374	0.728463	0.00015	0.00059102		Prpf40b	9.78911	18.9519	0.95309	0.0037	0.0105362
Ckap5	14.6723	24.306	0.728222	0.00025	0.000943242		B3galt1	4.26338	8.25283	0.95289	0.0097	0.0246467
Rps4y2	40.9085	67.6981	0.726717	5e-05	0.000212572		Ipo13	24.1863	46.805	0.952474	0.00895	0.0229796
BC022687	8.74567	14.4618	0.725611	0.0004	0.00144279		Klhl13	16.7793	32.468	0.952334	5e-05	0.000212572
Ppp1r18	52.6122	86.9377	0.724584	5e-05	0.000212572		Zfyve21	17.248	33.365	0.95191	5e-05	0.000212572
Rnf34	11.6535	19.2517	0.72422	5e-05	0.000212572		Pmaip1	12.3075	23.7995	0.951397	5e-05	0.000212572
Cenpt	4.84584	7.99317	0.722023	0.00145	0.00459676		Mdh1	64.2475	124.165	0.950548	0.0001	0.000406521
Leprot	40.852	67.3788	0.721887	5e-05	0.000212572		Trak1	10.0842	19.4753	0.949548	5e-05	0.000212572
Pfkm	7.7787	12.828	0.7217	0.00965	0.0245385		Clu	28.4314	54.8879	0.949006	0.00225	0.00678244
Sdf4	72.8849	120.101	0.720556	5e-05	0.000212572		Zfp560	4.83217	9.32782	0.94887	0.01395	0.0338422
Smc2	15.6705	25.8167	0.720255	0.0001	0.000406521		Pcmtd1	7.84075	15.13	0.94835	5e-05	0.000212572
Ogfod2	5.83441	9.61029	0.719992	0.00545	0.0148452		Sipa1	6.65537	12.8406	0.94812	5e-05	0.000212572
Vamp8	33.9503	55.9083	0.719637	0.0001	0.000406521		Mat2a	66.8301	128.882	0.94748	5e-05	0.000212572
Ext2	35.6357	58.6679	0.719249	0.0009	0.00299861		Gab2	5.99343	11.5548	0.947042	5e-05	0.000212572
Me2	8.58795	14.1316	0.718543	5e-05	0.000212572		Isca2	29.1473	56.1639	0.94628	5e-05	0.000212572
Inpp5k	4.40165	7.2393	0.717807	0.01375	0.0334196		Ogfod2	9.61029	18.5138	0.945946	0.0001	0.000406521
Mrgprf	14.6209	24.0136	0.71582	0.0001	0.000406521		Slc38a10	81.0174	156.068	0.945873	0.00025	0.000943242
Spop	84.9514	139.52	0.715759	0.0002	0.000769489		2810428I15Rik	18.6209	35.8338	0.944397	0.0001	0.000406521
Pts	4.55502	7.48068	0.715712	0.01115	0.027827		Tecpr1	5.82107	11.2013	0.944315	0.0028	0.00822681
Serpine2	33.5108	55.0277	0.715532	5e-05	0.000212572		Paqr4	5.45007	10.4832	0.943734	0.0037	0.0105362
Magee1	9.62275	15.792	0.714676	5e-05	0.000212572		Acbd5	17.4109	33.4895	0.943717	5e-05	0.000212572
P4ha1	90.4436	148.11	0.711584	5e-05	0.000212572		Xpnpep3	3.40135	6.54204	0.943631	0.00025	0.000943242
Spp1	237.953	389.627	0.71142	0.0058	0.0156931		Cep68	6.78407	13.0482	0.943631	5e-05	0.000212572
Armcx2	38.6468	63.2317	0.710301	0.00025	0.000943242		Jam2	57.94	111.399	0.94311	0.00085	0.0028481
Chpt1	5.75645	9.4182	0.710272	0.00565	0.0153331		Gldn	6.81817	13.1024	0.942371	5e-05	0.000212572
Cldn15	3.35428	5.48432	0.709311	0.0064	0.0171209		AI464131	4.79199	9.20698	0.942102	5e-05	0.000212572
Inpp5a	38.2685	62.5451	0.708739	0.00245	0.00731425		Gm15800	2.73241	5.24799	0.941589	0.00255	0.00758332
Stradb	6.23955	10.1954	0.708403	0.016	0.0380924		Samd8	14.7115	28.2548	0.94155	5e-05	0.000212572
Exoc4	20.6112	33.6738	0.708199	0.0011	0.00358506		Ildr2	20.6255	39.593	0.940815	5e-05	0.000212572
Ube2s	7.31532	11.9251	0.705011	0.0064	0.0171209		Metap1	18.4141	35.3353	0.940301	5e-05	0.000212572
Pias2	22.7658	37.111	0.704978	0.0001	0.000406521		Snd1	96.9636	186.066	0.940297	0.0014	0.00445342
Crlf2	6.29989	10.2666	0.704566	0.00425	0.011923		Acly	42.006	80.4978	0.938356	0.00015	0.00059102
Rara	10.6891	17.4189	0.704513	0.0001	0.000406521		Dcaf5	9.60223	18.3637	0.935418	5e-05	0.000212572
Cklf	12.1034	19.712	0.703661	0.00905	0.023203		Sepw1	66.0652	126.33	0.935233	5e-05	0.000212572
Dcun1d4	5.79975	9.43675	0.702299	0.0026	0.00771292		Txndc12	55.4944	106.085	0.93481	5e-05	0.000212572
Ube2w	19.6541	31.9735	0.702045	0.0011	0.00358506		Dst	12.2506	23.4103	0.934294	5e-05	0.000212572
1810037I17Rik	59.5482	96.712	0.699636	5e-05	0.000212572		Spata2	5.99421	11.4534	0.934133	0.00245	0.00731425
Arl4d	10.7996	17.5387	0.699567	0.0006	0.00208113		Rnf149	39.5941	75.6311	0.933694	5e-05	0.000212572
Tmem106c	7.61537	12.3658	0.699368	0.00085	0.0028481		Ptger4	10.2596	19.593	0.933365	0.0201	0.0464526
Mapk13	4.7139	7.65156	0.698833	0.00415	0.0116732		Zbtb44	12.2779	23.421	0.931744	0.00015	0.00059102
Csrp2	73.6183	119.44	0.698155	5e-05	0.000212572		Mtap4	125.85	239.949	0.931021	0.0002	0.000769489
Adnp	12.0408	19.4891	0.694735	0.00335	0.00965223		Dpcd	10.2718	19.5822	0.930846	0.0004	0.00144279
Zfyve21	10.6571	17.248	0.694615	0.0011	0.00358506		Ninj1	33.5519	63.9604	0.930783	5e-05	0.000212572
Armcx3	8.57284	13.872	0.694331	0.0003	0.00111327		Tmem184b	48.0482	91.5527	0.930119	5e-05	0.000212572
Fez1	31.9105	51.6165	0.6938	0.0002	0.000769489		Xpc	2.60713	4.96589	0.929589	5e-05	0.000212572
Rnf26	13.3152	21.5367	0.693722	0.00245	0.00731425		Nfkbie	2.59323	4.9384	0.92929	0.00025	0.000943242
Fam115a	20.6116	33.3263	0.693209	0.0079	0.0205974		Nit1	16.9375	32.2169	0.927598	0.01215	0.0300042
Golm1	13.2494	21.4214	0.693127	5e-05	0.000212572		Pla2g15	27.3659	52.0485	0.927479	5e-05	0.000212572
Tyms	20.8329	33.6757	0.69284	0.00125	0.0040251		D5Ertd579e	10.4498	19.8748	0.927467	0.01815	0.0425111
Cox7a2l	52.5527	84.7831	0.690011	5e-05	0.000212572		Enpep	2.899	5.51177	0.926962	0.0009	0.00299861
Tnpo2	27.3	44.0211	0.689293	5e-05	0.000212572		Tpst1	23.4202	44.4919	0.925786	5e-05	0.000212572
Cgrrf1	18.9699	30.5881	0.689256	0.00355	0.0101567		Pcyt1a	28.9221	54.8938	0.924473	5e-05	0.000212572
Fbxo17	5.32003	8.56946	0.687769	0.0042	0.0117993		Spata24	4.84883	9.20049	0.924073	0.00415	0.0116732
Itga6	5.38148	8.66033	0.68642	0.0005	0.00176589		Casp9	6.18772	11.7355	0.923399	0.00545	0.0148452
Siva1	29.5857	47.5753	0.685311	0.00035	0.00127849		Sdf2l1	24.9251	47.2712	0.923363	5e-05	0.000212572
1810027O10Rik	112.454	180.761	0.684749	0.00025	0.000943242		Ticam1	7.06873	13.4032	0.923054	5e-05	0.000212572
Tmem38b	14.6655	23.5631	0.684107	0.0118	0.0292328		Zbtb43	5.46789	10.3672	0.922968	0.0163	0.0386979
Dctn1	37.3761	60.0059	0.682987	0.00015	0.00059102		Srgap2	5.74839	10.8988	0.922938	5e-05	0.000212572
Lamp1	491.402	788.846	0.682838	0.0008	0.0026967		Epas1	17.9356	33.9874	0.922172	5e-05	0.000212572
Acads	12.2533	19.6541	0.681657	0.00585	0.0158089		Cflar	30.4055	57.6064	0.921895	0.0064	0.0171209
Luzp1	27.0605	43.4005	0.681523	0.01115	0.027827		Carkd	30.5837	57.9431	0.921876	5e-05	0.000212572
Fam65a	20.2246	32.4133	0.680475	5e-05	0.000212572		Rilpl2	7.40398	14.0262	0.921756	5e-05	0.000212572
Kpna4	12.6296	20.241	0.68047	5e-05	0.000212572		Zfand6	21.2319	40.1835	0.920368	5e-05	0.000212572
Mtap1s	15.9141	25.5045	0.680449	5e-05	0.000212572		Acaa1a	23.3339	44.1257	0.919195	0.00605	0.0162875
Trim16	18.7783	30.0721	0.679359	0.00025	0.000943242		Lancl1	15.7416	29.7642	0.918993	0.00705	0.0186237
2510003E04Rik	12.126	19.4131	0.678926	0.0001	0.000406521		Las1l	19.244	36.37	0.918339	5e-05	0.000212572
Fut8	15.7328	25.1839	0.678727	5e-05	0.000212572		Cbr1	27.6512	52.2578	0.918303	5e-05	0.000212572
Lass6	20.2069	32.3418	0.678555	5e-05	0.000212572		Tmem205	6.24339	11.7907	0.917253	0.00315	0.00913894
Ing4	10.3115	16.4921	0.677514	0.00145	0.00459676		Sfrp1	26.9604	50.8936	0.916641	5e-05	0.000212572
Rdh13	9.8157	15.696	0.677233	0.02165	0.0495564		Dpm3	66.7881	126.054	0.916377	5e-05	0.000212572
Ube2f	42.4024	67.765	0.676396	5e-05	0.000212572		Sesn1	4.3567	8.22053	0.915996	5e-05	0.000212572
Lgals1	2352.25	3758.17	0.675991	0.0014	0.00445342		Mospd2	12.6542	23.8614	0.915058	0.01035	0.0260846
Rcan3	5.07728	8.11072	0.675774	0.00035	0.00127849		Tspyl4	3.02664	5.70326	0.914069	0.00355	0.0101567
Mut	6.29622	10.0578	0.67575	0.00085	0.0028481		Wipi1	24.4942	46.0839	0.911824	0.00015	0.00059102
Erich1	3.24306	5.17948	0.675453	0.00685	0.0181644		Gm20544	8.35779	15.7178	0.911203	0.00095	0.00314553
Plcb3	9.34393	14.9223	0.675367	0.00015	0.00059102		Nmrk1	3.86723	7.27206	0.911062	0.00115	0.00373402
Spsb1	22.1823	35.4234	0.675296	0.0049	0.0135057		Tmem60	16.9305	31.8076	0.909747	5e-05	0.000212572
Amotl2	146.043	233.16	0.67493	0.00335	0.00965223		Tbcc	13.514	25.3454	0.907267	5e-05	0.000212572
Slc25a10	14.2702	22.7716	0.674227	0.0001	0.000406521		Rab3a	8.57898	16.0874	0.907051	0.00405	0.0114235
Pomgnt1	37.1481	59.2519	0.673574	0.00045	0.00160526		Rgmb	10.7768	20.1877	0.905547	5e-05	0.000212572
Sgpl1	40.3006	64.2699	0.673341	0.0001	0.000406521		Lgals3	95.5644	179.009	0.905485	5e-05	0.000212572
Slc25a36	8.38753	13.3661	0.672261	0.0058	0.0156931		Dpysl2	9.03101	16.9126	0.905139	5e-05	0.000212572
Ppap2c	12.4781	19.8628	0.670666	0.0008	0.0026967		Fam129b	320.529	600.133	0.904825	0.005	0.0137509
Rnf19b	22.1023	35.1742	0.670321	0.00015	0.00059102		Zbtb38	29.7415	55.6371	0.903569	0.01135	0.0282674
Ttc13	9.86789	15.7036	0.670279	0.0035	0.0100332		Tm7sf3	11.5045	21.5138	0.903064	0.00035	0.00127849
Nde1	26.1352	41.5812	0.66994	0.0004	0.00144279		Lrrc49	2.781	5.19659	0.901964	0.0128	0.0313784
Mgat1	58.1535	92.4822	0.66931	0.0013	0.00416721		Kremen1	14.1796	26.4936	0.901831	5e-05	0.000212572
Pcyox1l	7.2783	11.5693	0.66863	0.0011	0.00358506		Dynll2	103.487	193.273	0.901195	5e-05	0.000212572
Rusc1	4.20894	6.69029	0.668609	0.00455	0.0126588		Robo1	4.00071	7.46377	0.899648	5e-05	0.000212572
Cox6a1	199.919	317.745	0.668451	5e-05	0.000212572		Bcap31	82.5657	153.997	0.899284	5e-05	0.000212572
Phf13	9.76053	15.5068	0.667874	0.00025	0.000943242		Ncald	4.40516	8.21566	0.899182	5e-05	0.000212572
Hes6	4.05846	6.4468	0.667653	0.0153	0.0366703		Adk	76.9399	143.488	0.899124	5e-05	0.000212572
Slc50a1	20.573	32.6633	0.66692	0.00485	0.013388		Taok3	16.8349	31.3924	0.89896	0.0014	0.00445342
Spcs1	76.8775	122.029	0.666596	0.0066	0.0175748		L2hgdh	3.5446	6.60711	0.898396	5e-05	0.000212572
Apeh	5.10241	8.09571	0.665977	0.0014	0.00445342		Fech	19.1247	35.6437	0.898205	5e-05	0.000212572
Fbxl18	3.1127	4.93713	0.665503	0.00765	0.0200183		Rtn3	78.2497	145.832	0.898154	5e-05	0.000212572
Eno1	546.285	866.393	0.665367	0.0096	0.0244274		S100a10	243.923	454.576	0.898094	5e-05	0.000212572
Alg14	26.1847	41.5168	0.664971	0.00035	0.00127849		Thbd	93.6003	174.371	0.897579	5e-05	0.000212572
Gba	77.2166	122.261	0.662981	5e-05	0.000212572		Golph3l	8.11328	15.1103	0.897179	5e-05	0.000212572
Cryab	313.222	495.748	0.662423	5e-05	0.000212572		Zswim4	5.75894	10.725	0.897101	5e-05	0.000212572
Fam3c	13.9808	22.126	0.662298	0.0003	0.00111327		Aldh1b1	9.44517	17.5749	0.895869	0.0154	0.0368605
Dync2li1	3.61549	5.72012	0.661852	0.0137	0.0333115		Ghitm	71.0644	132.16	0.895087	5e-05	0.000212572
4930579G24Rik	10.4344	16.4952	0.660701	0.0006	0.00208113		Csnk2a1	16.8115	31.2561	0.894694	5e-05	0.000212572
Pdxdc1	60.2904	95.2809	0.660259	0.0101	0.0255305		Ndfip1	116.538	216.529	0.893758	5e-05	0.000212572
Prkacb	14.1029	22.2824	0.659912	0.00045	0.00160526		Scn1b	11.0177	20.4559	0.892694	5e-05	0.000212572
2310045N01Rik,Mef2b	23.2578	36.7317	0.659315	0.00135	0.0043116		Ginm1	43.1815	80.1456	0.892209	5e-05	0.000212572
Tfpi2	8.9076	14.0631	0.658804	0.0013	0.00416721		Klf9	17.5316	32.5347	0.892017	5e-05	0.000212572
Chmp2b	21.0746	33.262	0.658367	0.0001	0.000406521		Lama4	45.7925	84.9642	0.891742	5e-05	0.000212572
Pla2g16	7.82573	12.351	0.658333	0.00735	0.019322		Pigs	34.2189	63.4875	0.89168	5e-05	0.000212572
Lsm11	4.13049	6.51854	0.658237	0.00825	0.021396		BC026585	6.1555	11.4174	0.891289	0.0003	0.00111327
Arf4	258.023	407.027	0.657626	0.0006	0.00208113		Spag9	35.232	65.2974	0.890142	5e-05	0.000212572
Paip2b	6.57222	10.3647	0.657221	0.0067	0.017821		Herc1	3.83095	7.09762	0.889632	0.0036	0.0102829
Kctd9	20.054	31.6056	0.656289	0.0139	0.033737		Tmem121	3.57027	6.61168	0.888986	0.0015	0.00473686
Fmr1	22.8261	35.9742	0.656281	0.0001	0.000406521		Lrp3	9.49945	17.5886	0.888721	5e-05	0.000212572
Gipc1	48.6612	76.6407	0.65534	5e-05	0.000212572		Fbxo25	18.5714	34.379	0.888442	5e-05	0.000212572
Cthrc1	17.5597	27.6456	0.654782	0.00205	0.00624335		Pacsin2	37.5476	69.4994	0.888282	5e-05	0.000212572
Lepre1	64.4822	101.425	0.653435	0.0117	0.029022		Sirpa	25.5616	47.2861	0.887438	0.0001	0.000406521
Fbn1	72.5968	114.142	0.652853	0.0036	0.0102829		Abca3	4.67394	8.64285	0.88687	0.0002	0.000769489
Haus4	4.97514	7.82089	0.652595	0.00545	0.0148452		Cyp2j6	4.60166	8.50482	0.886126	5e-05	0.000212572
Fgfrl1	9.13163	14.3499	0.652095	0.00045	0.00160526		St3gal2	47.9133	88.4982	0.885222	0.00015	0.00059102
5033414D02Rik	16.3785	25.7141	0.65076	0.005	0.0137509		Fbxo8	12.7228	23.4988	0.885177	5e-05	0.000212572
Suv39h1	9.072	14.2414	0.650599	0.0003	0.00111327		Arhgef1	35.3506	65.2845	0.885006	5e-05	0.000212572
Skp2	4.83997	7.59176	0.649436	0.00085	0.0028481		Lonp2	30.2569	55.8559	0.884445	5e-05	0.000212572
Prnp	92.1926	144.417	0.64752	5e-05	0.000212572		Tasp1	3.85213	7.10868	0.883926	0.00045	0.00160526
Limd2	16.5529	25.9277	0.647406	0.00385	0.0109158		Ints9	9.07106	16.7348	0.883506	5e-05	0.000212572
Raph1	15.9918	25.0419	0.647015	0.0122	0.0301108		Bbc3	4.85492	8.95633	0.883459	0.01285	0.0314881
Itfg1	8.80898	13.7827	0.645809	0.0002	0.000769489		Tdrd3	6.15368	11.35	0.883168	0.0025	0.00744669
Cnnm4	3.99311	6.24546	0.645293	0.00075	0.00254425		Usp8	22.9803	42.3805	0.883005	5e-05	0.000212572
Surf4	154.531	241.497	0.64411	0.011	0.0274994		Mfsd7b	3.43351	6.32938	0.882378	5e-05	0.000212572
Hmgb2	6.75988	10.5626	0.643895	0.00045	0.00160526		Gxylt1	9.32105	17.1773	0.881934	5e-05	0.000212572
Il1rap	13.9662	21.8174	0.64354	0.0015	0.00473686		Avpi1	20.9613	38.5871	0.880394	5e-05	0.000212572
Tmem63a	28.92	45.1628	0.643066	0.0015	0.00473686		Dhrs11	3.23343	5.95084	0.88003	0.0047	0.0130202
Ssr3	182.142	284.293	0.64232	0.0005	0.00176589		Tusc3	79.5942	146.261	0.877805	5e-05	0.000212572
Hp1bp3	38.8472	60.5704	0.640803	0.00065	0.002238		Ccni	49.8313	91.5456	0.877439	0.00045	0.00160526
Dync1i2	60.2528	93.927	0.640512	5e-05	0.000212572		Gba	122.261	224.54	0.877007	5e-05	0.000212572
Lrrc28	3.19912	4.98675	0.640425	0.0053	0.0144766		Bcl2l13	7.64035	14.0284	0.87664	5e-05	0.000212572
Arfip1	26.7053	41.5555	0.637912	0.0017	0.00529031		Gnptab	19.8925	36.5193	0.876432	0.0023	0.00691455
Hexb	11.3422	17.6469	0.637712	0.01385	0.0336342		Pdxk	4.16618	7.64726	0.876215	5e-05	0.000212572
Rnf14	29.3416	45.6105	0.63642	5e-05	0.000212572		Nt5dc2	63.8346	117.086	0.875157	5e-05	0.000212572
Cxx1b	8.51085	13.2231	0.635682	0.00515	0.014117		H2-Ke2	31.9086	58.5127	0.874804	0.0002	0.000769489
Mpi	10.3558	16.0886	0.635607	0.0056	0.0152124		4930572J05Rik	3.33	6.10523	0.874524	0.00285	0.00835737
Gltp	19.1957	29.8208	0.635538	0.00025	0.000943242		Shc1	105.617	193.587	0.874142	5e-05	0.000212572
Ywhaq	22.8225	35.4489	0.635281	0.00015	0.00059102		Elmo2	32.4409	59.436	0.873524	0.0001	0.000406521
Ccne1	8.63076	13.3953	0.634172	0.0069	0.0182801		Csf1	1272.11	2329.79	0.872975	0.01265	0.0310544
Lzts2	46.7802	72.5992	0.634056	0.00015	0.00059102		Nuak2	21.0599	38.5658	0.87282	5e-05	0.000212572
Klhl26	23.2134	36.0176	0.633746	0.0001	0.000406521		Mcee	13.1458	24.0628	0.872207	5e-05	0.000212572
Fam174a	6.95464	10.7889	0.633507	0.0018	0.00556039		Stx1a	4.66594	8.53471	0.871173	0.01685	0.0398533
Pigs	22.0789	34.2189	0.632121	0.0003	0.00111327		Slc45a4	6.77766	12.3883	0.870123	0.0038	0.0107939
Glt25d1	90.0322	139.531	0.63207	0.0001	0.000406521		Anxa5	114.382	208.987	0.869556	5e-05	0.000212572
Adam10	33.0347	51.193	0.631964	0.00015	0.00059102		Ttll7	7.19716	13.1239	0.866702	0.0003	0.00111327
Sac3d1	14.5937	22.6052	0.631312	0.00165	0.00515267		mt-Rnr1	143.713	261.966	0.86619	5e-05	0.000212572
Tubb6	320.373	495.639	0.629539	0.0007	0.00239171		Cyb5b	62.7103	114.302	0.866069	5e-05	0.000212572
Tmem66	67.2892	104.003	0.628175	0.00015	0.00059102		Stxbp1	15.0373	27.3898	0.865089	5e-05	0.000212572
Tmem167b	17.5018	27.0082	0.625889	0.00025	0.000943242		Abhd8	19.5866	35.657	0.864315	5e-05	0.000212572
Cdc16	42.6441	65.8054	0.625857	0.0001	0.000406521		Ube4a	12.2902	22.3656	0.863776	5e-05	0.000212572
Rnf19a	8.8916	13.7129	0.625018	5e-05	0.000212572		Akirin1	20.7753	37.7977	0.86343	5e-05	0.000212572
Nkx3-2	5.43261	8.37212	0.623947	0.00995	0.0251928		9630033F20Rik	5.2503	9.54688	0.862629	5e-05	0.000212572
Cdk8	15.9932	24.6094	0.621752	0.0043	0.0120515		Mpdz	21.7748	39.5915	0.862527	0.00345	0.00990494
Ctsd	307.197	472.407	0.620865	0.0007	0.00239171		Pcyox1	66.2188	120.397	0.86249	0.0027	0.00797199
Adipor1	56.6426	87.0268	0.619571	0.0001	0.000406521		Trmu	8.05498	14.6439	0.862348	0.0039	0.0110486
Rbpms2	4.86105	7.46455	0.618788	0.0072	0.0189737		Papd5	15.6553	28.4489	0.861721	0.0012	0.00387884
Rexo2	66.468	102.04	0.618398	0.0001	0.000406521		Hoxb9	11.8402	21.5044	0.860938	5e-05	0.000212572
Oxr1	16.1058	24.7228	0.61826	0.0002	0.000769489		Hint2	6.65757	12.0836	0.859985	0.0164	0.0389087
Ostm1	24.4313	37.4739	0.617158	0.0003	0.00111327		Gstt1	23.2376	42.1604	0.859428	0.00025	0.000943242
Mtfr1	17.6673	27.0883	0.616587	0.00095	0.00314553		Tbc1d12	4.21047	7.63865	0.859335	5e-05	0.000212572
Anxa3	314.949	482.677	0.615939	0.00045	0.00160526		Smad3	13.8183	25.0193	0.856463	0.0001	0.000406521
Mrpl54	62.6002	95.873	0.614958	0.00045	0.00160526		Rab28	16.3786	29.6389	0.855677	5e-05	0.000212572
Ralb	32.6247	49.9545	0.61465	0.00865	0.0222925		Ppp2r5a	8.96995	16.2222	0.854798	5e-05	0.000212572
Tex264	31.03	47.4286	0.612094	0.00035	0.00127849		Mut	10.0578	18.1849	0.854435	5e-05	0.000212572
Acbd5	11.3915	17.4109	0.612038	0.00055	0.00192356		1110058L19Rik	17.2658	31.2145	0.854301	0.00015	0.00059102
Extl3	21.8072	33.3283	0.611941	0.0001	0.000406521		Casp3	17.4246	31.4659	0.852664	5e-05	0.000212572
Cnpy4	28.9402	44.223	0.611722	0.0003	0.00111327		Cisd3	55.708	100.564	0.852155	5e-05	0.000212572
Igsf8	126.872	193.774	0.610998	0.00245	0.00731425		Polr2e	32.4053	58.4826	0.851776	5e-05	0.000212572
Cd151	182.948	279.138	0.609542	0.0002	0.000769489		Trim44	21.6364	39.0315	0.851177	0.00225	0.00678244
Lamp2	96.6804	147.508	0.609498	0.0007	0.00239171		Ssbp3	44.8015	80.7913	0.850654	0.0066	0.0175748
Ccdc6	20.5798	31.3717	0.608238	0.00065	0.002238		Lrrfip2	11.5174	20.7573	0.849802	5e-05	0.000212572
Iscu	35.5557	54.1843	0.607794	0.0043	0.0120515		Ptgr1	9.64689	17.386	0.849793	5e-05	0.000212572
Slc38a10	53.2013	81.0174	0.60677	0.0139	0.033737		Wdr44	4.96088	8.93909	0.849531	0.0001	0.000406521
Arl1	82.1847	124.85	0.603252	0.00165	0.00515267		Lsm1	12.3313	22.2081	0.848762	5e-05	0.000212572
Prdx2	192.954	292.997	0.602634	0.00145	0.00459676		Dusp14	5.57788	10.0444	0.848598	0.00105	0.00344095
Synj2	8.48447	12.8787	0.602091	0.0061	0.0164027		Mib2	6.81835	12.2753	0.848266	0.0188	0.0438331
Rdh14	8.84627	13.4237	0.601642	0.0035	0.0100332		Arhgef18	8.72953	15.7107	0.84777	5e-05	0.000212572
Pmf1	10.7979	16.383	0.601445	0.00765	0.0200183		Armcx4	3.79375	6.82542	0.847293	5e-05	0.000212572
Map2k4	19.0684	28.9146	0.600615	0.00035	0.00127849		Paip2b	10.3647	18.6404	0.846758	0.002	0.00610882
Wdr13	8.60364	13.0447	0.600442	0.01305	0.0319237		Tmem159	26.1911	47.1017	0.846702	5e-05	0.000212572
Gdf11	7.38299	11.1873	0.599582	0.00035	0.00127849		Twf2	13.8945	24.9872	0.846679	5e-05	0.000212572
Yipf5	28.3113	42.8512	0.597957	0.0003	0.00111327		Phactr4	9.70027	17.434	0.845805	0.00175	0.00542521
Nupl2	5.55487	8.40492	0.59748	0.01625	0.0385986		Zfp664	22.6401	40.6514	0.844426	5e-05	0.000212572
Dda1	49.3315	74.6195	0.597044	0.001	0.00329326		Igfbp2	207.513	372.124	0.842584	5e-05	0.000212572
Pdia4	69.463	105.049	0.596746	0.0002	0.000769489		Macf1	29.3261	52.574	0.842164	0.01295	0.0317096
Ddb1	212.953	321.95	0.5963	0.0016	0.00501645		Ndufv1	72.1362	129.231	0.841152	0.0001	0.000406521
Arhgap10	7.59275	11.4781	0.596185	0.00055	0.00192356		AU022252	5.62668	10.0768	0.840676	0.0215	0.0492557
Ddx3y	9.01402	13.621	0.595585	0.0001	0.000406521		Rbms2	16.9786	30.4025	0.840473	5e-05	0.000212572
Calu	442	667.553	0.594836	0.01315	0.032141		Bcl2	2.94184	5.26662	0.840157	5e-05	0.000212572
Fam18b	17.5371	26.4852	0.594774	0.00145	0.00459676		Arrdc4	15.6762	28.0457	0.839203	0.00635	0.0170099
Phf1	4.81549	7.26913	0.5941	0.00585	0.0158089		BC088983	5.59498	9.99975	0.837759	0.0177	0.0415838
Cox18	17.0181	25.6887	0.594064	0.01305	0.0319237		Vax2	4.69874	8.39715	0.837625	0.00205	0.00624335
Clasp2	8.37321	12.633	0.593349	0.0002	0.000769489		Rbp1	20.2164	36.1227	0.837379	5e-05	0.000212572
Gng11	21.4469	32.347	0.592863	0.0024	0.0071825		Pddc1	10.1697	18.1653	0.836908	0.0006	0.00208113
Fam103a1	7.81437	11.7715	0.591096	0.00825	0.021396		Tmem19	15.2803	27.2781	0.836075	5e-05	0.000212572
Inppl1	25.9865	39.1383	0.590815	0.00015	0.00059102		Sirt2	50.4799	90.0941	0.835724	5e-05	0.000212572
Krcc1	38.2447	57.5936	0.590648	0.00035	0.00127849		Enpp4	3.96033	7.06814	0.83571	5e-05	0.000212572
B230120H23Rik	9.12265	13.728	0.589598	0.00385	0.0109158		Slc35a5	14.3194	25.547	0.83518	0.00385	0.0109158
Mapkbp1	5.13199	7.72054	0.589183	0.00365	0.0104086		Lamtor2	36.65	65.3856	0.83516	5e-05	0.000212572
Sc5d	27.0467	40.6777	0.588785	0.00065	0.002238		Isoc1	14.8822	26.5466	0.834938	5e-05	0.000212572
Flot2	35.2292	52.9759	0.588565	0.00025	0.000943242		Tmem164	11.3338	20.2145	0.834756	5e-05	0.000212572
Srek1ip1	7.50952	11.287	0.587873	0.01185	0.0293358		Dad1	117.409	209.391	0.834653	5e-05	0.000212572
Bcor	5.78022	8.6866	0.587669	0.00425	0.011923		Tmem184c	22.1163	39.4408	0.834578	0.0003	0.00111327
Stard3nl	15.202	22.8406	0.587334	0.00245	0.00731425		Rpgrip1l	2.86018	5.0984	0.83394	0.0022	0.00665205
Atp6v1f	90.5491	136.03	0.587149	0.0004	0.00144279		Ccdc104	12.7059	22.6398	0.833361	0.00015	0.00059102
Bsg	339.973	510.07	0.585274	0.00065	0.002238		Zscan22	2.87007	5.11377	0.833302	0.0008	0.0026967
Tbc1d9b	23.7161	35.5658	0.584624	0.0182	0.0425995		Fkbp8	142.907	254.584	0.833062	5e-05	0.000212572
Ets1	9.31734	13.9708	0.584427	0.0004	0.00144279		Dpm2	50.0577	89.1205	0.832166	5e-05	0.000212572
Has2	11.8089	17.6958	0.583534	0.0006	0.00208113		Rnf181	118.403	210.698	0.831472	5e-05	0.000212572
Pgls	35.3151	52.8778	0.582376	0.00185	0.00569727		Adar	8.62114	15.3392	0.831271	5e-05	0.000212572
Mageh1	9.77106	14.6199	0.581347	0.0051	0.013998		Ddhd1	4.35102	7.73581	0.830198	0.0053	0.0144766
Ipp	3.62772	5.42753	0.581235	0.0111	0.027719		Tpra1	21.6119	38.4159	0.829879	0.02145	0.0491651
Kctd10	106.576	159.447	0.581187	0.0004	0.00144279		Sh3d19	14.6937	26.1009	0.828907	5e-05	0.000212572
Egln1	15.1061	22.5762	0.579671	0.0004	0.00144279		H2-DMb1	5.04485	8.95994	0.828679	0.0016	0.00501645
Wwp1	6.18254	9.23901	0.579539	0.0016	0.00501645		Spsb1	35.4234	62.8845	0.828001	0.0109	0.0272907
Frs2	15.6323	23.3532	0.579092	0.0004	0.00144279		Sash1	23.7617	42.1762	0.827791	5e-05	0.000212572
Pgf	5.01603	7.49008	0.578436	0.01595	0.0379843		Hsd17b4	32.9624	58.4295	0.825875	5e-05	0.000212572
Lamb2	49.821	74.3577	0.577726	0.0012	0.00387884		Tgfb1	35.2689	62.5088	0.825665	5e-05	0.000212572
Setd7	16.1633	24.1174	0.577349	0.00035	0.00127849		2900053A13Rik	11.9627	21.1972	0.825336	0.0001	0.000406521
G2e3	6.38011	9.51193	0.576156	0.0152	0.0364637		Vamp2	21.2843	37.7096	0.825144	0.00055	0.00192356
Ppm1b	14.0179	20.8988	0.576148	0.0015	0.00473686		Ncoa4	16.8918	29.9256	0.825058	0.00065	0.002238
Zdhhc20	15.8681	23.6455	0.57544	0.0005	0.00176589		Bloc1s6	16.9204	29.9742	0.824953	0.0008	0.0026967
Ak3	17.6178	26.243	0.574896	0.00535	0.0146011		Vps41	37.1235	65.7521	0.824703	5e-05	0.000212572
Sh3glb1	34.0971	50.7793	0.574593	0.0003	0.00111327		Aldh3a2	21.1108	37.3716	0.823963	0.00015	0.00059102
Cyb5r1	52.4084	77.9914	0.573516	0.00845	0.0218444		Gspt2	4.4258	7.83123	0.823301	0.0002	0.000769489
Cby1	8.31604	12.3693	0.572801	0.011	0.0274994		Spred1	23.4674	41.5082	0.82274	5e-05	0.000212572
Prkcd	11.8242	17.5871	0.572773	0.01295	0.0317096		Rnf11	88.7067	156.899	0.822722	5e-05	0.000212572
Rnf11	59.662	88.7067	0.572231	0.00035	0.00127849		Mllt3	12.8859	22.7899	0.822599	0.00345	0.00990494
Actr3	99.3746	147.734	0.572056	0.0004	0.00144279		Pros1	46.387	82.0377	0.822568	0.00015	0.00059102
Rfwd2	5.98684	8.89998	0.572008	0.001	0.00329326		Psap	626.421	1107.81	0.822507	0.0003	0.00111327
Vldlr	7.48298	11.1227	0.571822	0.0211	0.0484873		Ccnt1	9.36934	16.5689	0.822462	0.01105	0.0276087
Rftn1	22.5592	33.5081	0.570796	0.001	0.00329326		Erc1	10.2746	18.144	0.820417	5e-05	0.000212572
Pfdn1	28.8173	42.7839	0.570131	0.00125	0.0040251		Igdcc4	3.90173	6.88988	0.820365	5e-05	0.000212572
Ccdc104	8.5601	12.7059	0.569801	0.0162	0.0384978		Pramef8	11.6775	20.5967	0.818686	0.0127	0.0311633
Nans	55.9962	83.0969	0.569468	0.0109	0.0272907		Sdcbp	134.979	237.872	0.817455	5e-05	0.000212572
Wwp2	7.48612	11.1075	0.56925	0.00105	0.00344095		Mapk13	7.65156	13.4802	0.817017	0.00015	0.00059102
Ppp3ca	16.6694	24.7299	0.569055	0.0215	0.0492557		Stambpl1	25.8651	45.5119	0.815237	0.00035	0.00127849
Gnb5	8.2151	12.1782	0.567953	0.0134	0.0326747		Sod2	14.7216	25.8963	0.81481	5e-05	0.000212572
0910001L09Rik	44.0935	65.3445	0.5675	0.0011	0.00358506		Cdadc1	4.18729	7.3619	0.814063	0.00055	0.00192356
mt-Cytb	1474.85	2183.76	0.566247	0.0083	0.0215096		Atp5h	121.687	213.761	0.812823	5e-05	0.000212572
Zfp410	10.2265	15.1307	0.565163	0.00155	0.00487565		Uchl3	21.332	37.4524	0.81204	0.0001	0.000406521
Hcfc1r1	96.8639	143.302	0.565031	0.00115	0.00373402		Crlf1	551.088	967.412	0.811848	0.00425	0.011923
Slit2	19.6353	29.0331	0.56425	0.0033	0.00952686		Adm	195.668	343.439	0.811649	5e-05	0.000212572
E2f6	20.9867	31.0254	0.563972	0.0007	0.00239171		Erlec1	22.1616	38.8962	0.811568	0.01335	0.0325672
Asb7	3.57466	5.28019	0.562783	0.0068	0.0180514		Fkbp14	57.1777	100.308	0.810914	5e-05	0.000212572
BC017643	16.453	24.2992	0.562559	0.00095	0.00314553		Csgalnact2	13.6282	23.899	0.810352	5e-05	0.000212572
Nfatc4	11.2509	16.6148	0.562437	0.00105	0.00344095		Fstl3	43.6324	76.5021	0.810098	5e-05	0.000212572
Ccdc82	6.98281	10.3118	0.562415	0.0156	0.0372663		Fam188a	70.228	123.084	0.809523	0.0004	0.00144279
Larp1b	8.25676	12.1856	0.561534	0.0043	0.0120515		Rnf13	33.5727	58.8381	0.809464	5e-05	0.000212572
Ociad1	97.5221	143.927	0.561531	0.00015	0.00059102		Fam125a	23.4205	41.0401	0.809261	5e-05	0.000212572
Timm17a	56.4594	83.3138	0.561342	0.00145	0.00459676		Lgals9	79.3011	138.877	0.808391	5e-05	0.000212572
Osbpl11	11.0791	16.346	0.561097	0.00065	0.002238		Cast	6.38691	11.1781	0.80749	5e-05	0.000212572
Crip2	121.13	178.618	0.56032	0.0005	0.00176589		Urod	30.4405	53.2373	0.806444	0.00055	0.00192356
Actr1a	52.5233	77.4502	0.560309	0.0005	0.00176589		Parm1	60.6127	105.977	0.806058	5e-05	0.000212572
Tpi1	94.9547	139.929	0.559384	0.0167	0.0395353		Fam108b	13.2503	23.1632	0.805803	5e-05	0.000212572
Etfb	98.2923	144.843	0.559336	0.00055	0.00192356		St3gal3	11.8517	20.7153	0.805594	5e-05	0.000212572
Srp54a	9.85166	14.5095	0.558562	0.0016	0.00501645		Ccdc32	9.15966	16.005	0.805159	0.0001	0.000406521
Efha2	5.36995	7.90754	0.558321	0.00715	0.0188532		Msi2	3.93408	6.87357	0.805035	0.00065	0.002238
Rab33b	9.87148	14.5242	0.55712	0.00115	0.00373402		Oxsr1	12.1435	21.2158	0.804946	0.0015	0.00473686
Nxph3	6.1556	9.0511	0.556195	0.0085	0.0219565		Nedd4l	4.91971	8.59395	0.804748	5e-05	0.000212572
Mxra7	31.4628	46.2512	0.555845	0.0021	0.00638181		Prpf6	25.952	45.315	0.804146	0.00055	0.00192356
Mapk3	84.9486	124.667	0.55342	0.00185	0.00569727		Kansl2	8.83392	15.4213	0.803801	5e-05	0.000212572
Ppp1r12a	22.5974	33.1499	0.552849	0.0004	0.00144279		Asap2	3.06102	5.33957	0.80271	0.0107	0.0268591
S100a13	67.1688	98.4908	0.552196	0.00105	0.00344095		H2afj	25.2559	44.054	0.802655	5e-05	0.000212572
Col16a1	26.3012	38.5532	0.551722	0.02085	0.0479846		Phyh	13.086	22.8153	0.801979	0.00025	0.000943242
Psap	427.942	626.421	0.549717	0.0059	0.0159245		Ubb	177.625	309.642	0.801767	5e-05	0.000212572
Cript	35.0302	51.2495	0.548937	0.00175	0.00542521		Pex16	7.3257	12.7654	0.801205	0.001	0.00329326
Myo10	16.8381	24.6264	0.548476	0.0083	0.0215096		Arfip2	28.6441	49.8896	0.800504	0.0203	0.0468526
Dnpep	15.1901	22.2131	0.548279	0.00215	0.00651637		Sgcb	12.2628	21.351	0.800012	5e-05	0.000212572
Strn3	36.258	52.9972	0.547619	0.00185	0.00569727		Stx6	24.1727	42.0867	0.799987	5e-05	0.000212572
Gemin7	93.8321	137.033	0.546368	0.0014	0.00445342		D1Bwg0212e	14.0875	24.5142	0.799199	5e-05	0.000212572
Klhl18	7.77886	11.357	0.545955	0.00125	0.0040251		Med14	7.93209	13.7981	0.798696	5e-05	0.000212572
Yif1b	64.8784	94.6856	0.545407	0.00145	0.00459676		Hmgn5	7.33563	12.7579	0.798394	5e-05	0.000212572
Stard13	5.98747	8.73731	0.545243	0.006	0.0161693		Fxyd5	18.9958	33.0102	0.797229	0.00105	0.00344095
G3bp2	33.9608	49.5337	0.544539	0.00075	0.00254425		Mocs2	48.3631	84.0354	0.797089	5e-05	0.000212572
Ergic3	90.808	132.421	0.544246	0.00905	0.023203		Nav1	4.74934	8.24528	0.795841	5e-05	0.000212572
Tnfaip1	36.258	52.8338	0.54316	0.0006	0.00208113		Trafd1	8.29894	14.401	0.795167	0.0002	0.000769489
Rabep2	8.46147	12.3283	0.542999	0.0124	0.0305372		Marf1	4.94414	8.5778	0.794888	5e-05	0.000212572
Phospho2	10.5395	15.3472	0.542166	0.0078	0.0203664		Exoc3l4	2.99325	5.19144	0.794424	0.00105	0.00344095
Tmem129	15.931	23.1966	0.542083	0.0057	0.0154491		Lnpep	13.522	23.4328	0.793221	5e-05	0.000212572
Myeov2	93.1293	135.403	0.539952	0.0032	0.00926895		Hadh	18.4032	31.8831	0.79283	5e-05	0.000212572
Tram2	8.50115	12.3554	0.539408	0.0009	0.00299861		Tcf20	10.4192	18.0449	0.79235	5e-05	0.000212572
Cox8a	267.045	388.088	0.539302	0.00065	0.002238		Atp9b	5.50234	9.52942	0.792343	5e-05	0.000212572
Ficd	5.10954	7.42351	0.538908	0.00465	0.0129001		Cxcl14	4.48535	7.76418	0.791613	0.0014	0.00445342
Grina	76.2094	110.719	0.538868	0.0011	0.00358506		Cyld	9.1488	15.8351	0.791474	5e-05	0.000212572
1110007C09Rik	20.1042	29.195	0.538224	0.009	0.0230918		Pigt	28.6341	49.5422	0.790923	5e-05	0.000212572
Rangap1	21.0013	30.497	0.538186	0.0009	0.00299861		Btbd1	12.0554	20.8488	0.790289	5e-05	0.000212572
Drap1	46.3946	67.3126	0.536921	0.002	0.00610882		Hgsnat	12.414	21.4683	0.790235	5e-05	0.000212572
Dynlrb1	171.972	249.414	0.536365	0.0011	0.00358506		Sft2d1	22.7053	39.2411	0.78934	0.00835	0.0216214
Cltb	61.6922	89.4431	0.535883	0.0057	0.0154491		Ralgds	9.72818	16.8022	0.788404	0.01345	0.0327809
Nhlrc3	4.73053	6.85119	0.534354	0.0047	0.0130202		Sec24c	39.4717	68.127	0.787408	5e-05	0.000212572
Ift20	53.0675	76.8563	0.534335	0.00455	0.0126588		Dab2	24.4194	42.1158	0.786333	0.0042	0.0117993
Ctnna1	104.295	151.043	0.534283	0.0017	0.00529031		Ubap1	48.9946	84.496	0.786262	0.0115	0.028585
Map3k11	7.15006	10.3468	0.533151	0.0021	0.00638181		Agtrap	16.475	28.3944	0.785333	5e-05	0.000212572
Angptl2	84.5934	122.372	0.532662	0.00305	0.00888236		BC003965	6.34168	10.9285	0.78516	0.0001	0.000406521
Nt5dc2	44.1378	63.8346	0.532325	0.0013	0.00416721		Ndufa7	219.64	378.132	0.783753	5e-05	0.000212572
Golga5	12.9352	18.6984	0.531613	0.00155	0.00487565		Antxr2	12.1725	20.9489	0.783246	5e-05	0.000212572
Sh3bgrl3	359.247	519.202	0.531318	0.0023	0.00691455		Sap18	158.94	273.291	0.781952	0.00265	0.00784118
Cdc27	13.8486	19.994	0.529825	0.00125	0.0040251		Csnk1e	42.3289	72.7807	0.781912	0.00155	0.00487565
Isca2	20.1943	29.1473	0.529417	0.0075	0.0196725		Hoxa1	3.81303	6.55529	0.78172	0.00315	0.00913894
Casp8	12.7422	18.3874	0.529107	0.0022	0.00665205		Lum	28.8836	49.632	0.781021	5e-05	0.000212572
Akirin2	40.6314	58.5943	0.528166	0.00145	0.00459676		2410091C18Rik	8.40183	14.437	0.780994	5e-05	0.000212572
Tmem192	21.7537	31.3656	0.527922	0.00425	0.011923		Copg2	3.37442	5.79494	0.780152	0.00205	0.00624335
Isyna1	11.4711	16.538	0.52778	0.0064	0.0171209		Ralgapa1	3.70822	6.36577	0.779605	5e-05	0.000212572
Sepw1	45.8462	66.0652	0.527088	0.0032	0.00926895		Prkg2	11.4097	19.5768	0.77888	0.0003	0.00111327
Ebp	39.9472	57.5576	0.526913	0.00945	0.0240921		Srpk2	5.99847	10.2912	0.778739	0.00795	0.0207065
Atl3	29.5237	42.5212	0.526307	0.0014	0.00445342		Aamp	31.3649	53.8093	0.778702	5e-05	0.000212572
Flnb	140.849	202.827	0.526105	0.0162	0.0384978		Nek1	3.97039	6.80881	0.778121	5e-05	0.000212572
Tmem159	18.2071	26.1911	0.524577	0.0036	0.0102829		0610031J06Rik	403.262	691.104	0.777185	0.0004	0.00144279
Ndufa7	152.746	219.64	0.524008	0.00315	0.00913894		Junb	105.249	180.367	0.777127	0.0001	0.000406521
Sod3	13.4318	19.3083	0.523569	0.0042	0.0117993		Pura	5.35943	9.18434	0.777097	5e-05	0.000212572
Nub1	14.807	21.2835	0.523456	0.00095	0.00314553		Mgst1	181.35	310.622	0.776387	5e-05	0.000212572
Eri2	4.26618	6.12937	0.522796	0.01725	0.0406886		Trp53inp1	10.3793	17.7697	0.775711	0.0198	0.0458556
Fam98a	20.8842	29.9797	0.521573	0.0016	0.00501645		Snapin	42.9419	73.4648	0.774667	0.01375	0.0334196
Mgrn1	23.7669	34.1126	0.521348	0.00465	0.0129001		Ppp2r5b	14.4353	24.6955	0.774646	0.00145	0.00459676
Uba6	5.08751	7.30033	0.521003	0.00345	0.00990494		Lman2	40.4439	69.1841	0.774517	5e-05	0.000212572
Pja1	34.3298	49.2428	0.520451	0.00225	0.00678244		Tmem59	253.354	433.287	0.774169	5e-05	0.000212572
2810006K23Rik	5.06824	7.26932	0.520335	0.01975	0.0457526		Klhl26	36.0176	61.5561	0.7732	5e-05	0.000212572
Zfp503	24.1501	34.6157	0.519401	0.00145	0.00459676		C330006K01Rik	3.76322	6.42988	0.772824	0.00015	0.00059102
Pbx3	6.23145	8.92228	0.517844	0.0153	0.0366703		Apeh	8.09571	13.8303	0.772603	5e-05	0.000212572
Scpep1	99.0421	141.72	0.516928	0.0014	0.00445342		Orai1	11.3928	19.4353	0.770558	0.00215	0.00651637
Spnb2	57.8864	82.8144	0.516656	0.0036	0.0102829		Nme7	11.8082	20.1426	0.770452	0.00105	0.00344095
mt-Nd5	529.219	756.984	0.516399	0.01185	0.0293358		Glg1	30.6958	52.3499	0.770144	5e-05	0.000212572
Dctn2	79.8405	114.174	0.516048	0.0034	0.00978094		Tmem160	44.4193	75.7168	0.769426	5e-05	0.000212572
Idh3a	54.0921	77.3171	0.515369	0.00135	0.0043116		Wdr35	9.46604	16.1345	0.76932	0.00345	0.00990494
Mospd1	8.73915	12.487	0.514856	0.00795	0.0207065		Mrpl24	45.1982	77.0364	0.769277	0.0111	0.027719
Clic1	177.937	254.194	0.514559	0.0026	0.00771292		Agl	8.91784	15.1997	0.769272	0.01	0.0253097
Plscr3	44.1857	63.0945	0.513935	0.00385	0.0109158		Bag4	4.00788	6.82835	0.768696	5e-05	0.000212572
Tmub2	13.5935	19.4098	0.513867	0.0052	0.0142387		1110057K04Rik	18.9201	32.2282	0.768406	5e-05	0.000212572
Rab7	119.683	170.877	0.513731	0.002	0.00610882		Atf7ip	5.69398	9.69887	0.768378	0.0004	0.00144279
Zfp521	4.43164	6.32486	0.513193	0.0033	0.00952686		8430410K20Rik	27.7882	47.3098	0.767664	5e-05	0.000212572
Gpx4	188.66	269.152	0.512632	0.0045	0.0125371		Itfg1	13.7827	23.4572	0.767174	5e-05	0.000212572
Atpif1	79.1532	112.9	0.512326	0.00585	0.0158089		Sin3a	11.6625	19.8449	0.766884	0.0094	0.0239748
Avpi1	14.6985	20.9613	0.512058	0.0119	0.0294518		Dexi	9.43695	16.0552	0.76665	0.00035	0.00127849
Crcp	20.2476	28.8695	0.511791	0.0068	0.0180514		Snrnp48	8.47606	14.4203	0.766639	0.00155	0.00487565
Zbtb1	4.1377	5.89456	0.510556	0.0016	0.00501645		Pitpnm1	11.6725	19.8413	0.76539	0.0056	0.0152124
Btbd1	8.46931	12.0554	0.509357	0.0046	0.0127774		Sh3glb2	35.154	59.7556	0.765387	0.0007	0.00239171
Tmco3	11.9607	17.0214	0.509044	0.00795	0.0207065		Pttg1ip	116.109	197.365	0.765386	5e-05	0.000212572
Creld1	21.3978	30.444	0.508695	0.00785	0.020484		Boc	7.55365	12.8371	0.765074	5e-05	0.000212572
Ccm2	40.3584	57.3931	0.508009	0.00685	0.0181644		Prune	8.80149	14.9547	0.764779	0.0151	0.0362567
Prrc1	17.083	24.2869	0.507612	0.00115	0.00373402		Pacs2	24.7649	42.0719	0.764563	5e-05	0.000212572
Psmd8	101.418	144.182	0.50757	0.00155	0.00487565		Cacul1	12.0761	20.5088	0.76409	5e-05	0.000212572
Mtap1b	9.19903	13.073	0.507032	0.0017	0.00529031		9230110C19Rik	3.5461	6.02062	0.763679	0.0027	0.00797199
Aff1	17.185	24.3851	0.504853	0.0093	0.0237582		MIA3	22.2552	37.7801	0.763485	5e-05	0.000212572
2310047M10Rik	6.9716	9.88984	0.504457	0.0162	0.0384978		Cpne3	12.6203	21.4097	0.762513	5e-05	0.000212572
Slc35b2	29.7968	42.2667	0.504361	0.0022	0.00665205		Col16a1	38.5532	65.352	0.76138	0.0053	0.0144766
Gnas	564.495	800.518	0.503974	0.0094	0.0239748		Abhd14b	17.5104	29.6441	0.759535	5e-05	0.000212572
Zfp36	52.8633	74.9486	0.503636	0.00835	0.0216214		Rgs10	18.4415	31.1721	0.757305	0.00235	0.00704723
Eif2s3y	25.4389	36.0538	0.503118	0.0127	0.0311633		Crip1	506.966	856.717	0.756929	5e-05	0.000212572
Morc2a	11.8704	16.8225	0.503027	0.02	0.0462426		Pafah2	18.1854	30.7264	0.756702	0.0044	0.0122937
Gas2l1	39.1737	55.5069	0.502783	0.02025	0.0467535		Unc93b1	15.4457	26.0933	0.756471	0.0006	0.00208113
D10Jhu81e	8.81261	12.4828	0.502301	0.01725	0.0406886		Mapk9	38.2292	64.556	0.755875	0.00065	0.002238
Exoc8	3.56163	5.04451	0.502175	0.00465	0.0129001		Pikfyve	3.89459	6.5765	0.755847	5e-05	0.000212572
Rnase4	121.779	172.286	0.500549	0.003	0.00875256		Cnnm4	6.24546	10.545	0.755676	5e-05	0.000212572
Arfgap1	31.4105	44.4351	0.500451	0.0113	0.0281567		Meis1	12.8009	21.6115	0.755551	0.0023	0.00691455
Tmem206	4.47163	6.32485	0.500229	0.0218	0.0498549		Loxl2	124.65	210.417	0.755373	5e-05	0.000212572
Dynll2	73.1928	103.487	0.499673	0.0093	0.0237582		Cep164	4.60262	7.76924	0.755319	0.00065	0.002238
Tm4sf1	86.6623	122.444	0.498649	0.00345	0.00990494		Tspo	88.2386	148.916	0.755022	5e-05	0.000212572
Dvl3	12.2179	17.2616	0.498564	0.00455	0.0126588		Bcl2l2	29.0305	48.9784	0.754574	0.00115	0.00373402
Atp6v0a2	21.6309	30.5435	0.497772	0.0015	0.00473686		Asphd2	5.22029	8.80351	0.75395	0.00155	0.00487565
Stoml1	5.98834	8.45132	0.497022	0.01795	0.0420993		Pias1	4.92295	8.2994	0.753485	5e-05	0.000212572
Etv5	5.22924	7.37394	0.495834	0.01535	0.0367674		Zwint	146.872	247.571	0.75329	0.0001	0.000406521
Unc50	32.9039	46.3675	0.494855	0.0066	0.0175748		Calu	667.553	1124.72	0.752609	0.0033	0.00952686
Abhd14b	12.4294	17.5104	0.494459	0.01065	0.0267428		Ipo5	108.782	183.185	0.751857	5e-05	0.000212572
Fkbp15	5.22144	7.35227	0.493742	0.0105	0.0264093		Hivep1	6.55929	11.0393	0.751032	5e-05	0.000212572
Ddx17	42.465	59.7757	0.493285	0.0177	0.0415838		Slc3a2	52.135	87.7132	0.750543	5e-05	0.000212572
Fam117b	5.64907	7.94728	0.492449	0.0083	0.0215096		4732418C07Rik	20.893	35.1367	0.74996	0.0004	0.00144279
Scoc	17.1281	24.0861	0.491834	0.00425	0.011923		Nek7	31.3354	52.69	0.749737	5e-05	0.000212572
Cyb5r3	88.6104	124.592	0.491663	0.00215	0.00651637		Med25	9.90076	16.6294	0.748121	5e-05	0.000212572
Tm9sf3	48.5167	68.196	0.491205	0.00315	0.00913894		Cobl	6.52747	10.9626	0.747994	0.00015	0.00059102
Hs6st1	22.0375	30.9745	0.49112	0.00395	0.0111725		Ddah2	32.4429	54.4652	0.74743	5e-05	0.000212572
Gramd1a	4.23039	5.93909	0.489452	0.02155	0.0493566		Chchd6	3.60471	6.05014	0.747085	0.0115	0.028585
2810407C02Rik	86.0987	120.87	0.489392	0.00285	0.00835737		Pik3r4	7.20342	12.0896	0.747013	5e-05	0.000212572
Sec61b	209.051	293.092	0.487497	0.00265	0.00784118		Rnf5	19.857	33.3251	0.746961	0.0002	0.000769489
Rnf13	23.9462	33.5727	0.487493	0.00235	0.00704723		Eif4ebp2	24.6328	41.3369	0.746848	5e-05	0.000212572
Fyco1	4.24079	5.94527	0.487409	0.01265	0.0310544		Acsl1	4.93541	8.28203	0.746815	0.00565	0.0153331
Prkcsh	100.825	141.343	0.487351	0.00225	0.00678244		Dusp19	11.5777	19.406	0.745156	0.00325	0.00939853
Syde1	43.2178	60.5744	0.487082	0.00225	0.00678244		Etv5	7.37394	12.3562	0.744726	5e-05	0.000212572
Birc2	4.62976	6.488	0.486835	0.0134	0.0326747		Add1	92.2399	154.551	0.744621	0.004	0.011297
Exoc6b	8.17394	11.4424	0.485289	0.00905	0.023203		Atmin	5.23699	8.77045	0.743913	5e-05	0.000212572
Ghitm	50.8012	71.0644	0.484265	0.00275	0.00809827		Peli1	5.55926	9.30287	0.742782	0.0003	0.00111327
8430410K20Rik	19.8723	27.7882	0.483715	0.0033	0.00952686		Mvp	27.8201	46.5328	0.74212	0.0002	0.000769489
Mfn2	19.3328	27.0259	0.483291	0.0075	0.0196725		Ehbp1	5.74793	9.60982	0.741466	0.0012	0.00387884
Tnks	7.66796	10.7171	0.482995	0.0032	0.00926895		Cwc25	5.2222	8.73035	0.741383	0.0004	0.00144279
Dcaf5	6.87237	9.60223	0.482562	0.00465	0.0129001		C1galt1c1	22.6755	37.9063	0.741304	5e-05	0.000212572
Plod2	79.6196	111.18	0.481706	0.00315	0.00913894		Esd	786.338	1314.45	0.741239	5e-05	0.000212572
Rlf	6.98076	9.74341	0.481044	0.0044	0.0122937		Heca	6.56057	10.9665	0.741212	5e-05	0.000212572
Mmgt1	20.592	28.7232	0.480131	0.00285	0.00835737		BC022687	14.4618	24.1607	0.740412	0.00015	0.00059102
St3gal3	8.49792	11.8517	0.479917	0.0111	0.027719		Syap1	24.309	40.6073	0.740249	5e-05	0.000212572
Ppme1	21.2847	29.6718	0.47928	0.0041	0.0115522		Rere	24.7212	41.2939	0.740177	0.00725	0.019088
Ptprm	3.52459	4.9134	0.479268	0.00715	0.0188532		Asb1	6.06493	10.1256	0.739438	5e-05	0.000212572
Vgll4	12.6577	17.6244	0.477555	0.00845	0.0218444		Arpc1a	73.9358	123.432	0.739368	5e-05	0.000212572
Oaz2	19.8187	27.5919	0.477384	0.01725	0.0406886		Ube2l3	45.7767	76.4045	0.739043	0.0001	0.000406521
Msn	342.579	476.849	0.477099	0.0182	0.0425995		Mospd1	12.487	20.8403	0.738956	5e-05	0.000212572
Slc37a3	4.97656	6.92474	0.476612	0.0104	0.0261946		Spna2	109.455	182.564	0.738067	0.00295	0.00862382
Magt1	18.455	25.6755	0.476382	0.0026	0.00771292		Slc6a12	4.15424	6.92611	0.73746	0.0211	0.0484873
Prcp	14.48	20.1432	0.476236	0.0051	0.013998		Tgfbr2	28.0813	46.7781	0.736222	5e-05	0.000212572
Cnih	76.6522	106.613	0.47598	0.00295	0.00862382		Mcfd2	227.932	379.61	0.735911	5e-05	0.000212572
Shoc2	19.8368	27.5552	0.474147	0.01345	0.0327809		Slc25a20	24.688	41.1111	0.73572	5e-05	0.000212572
Cul4b	12.1367	16.8589	0.47413	0.00485	0.013388		Mpc1	40.1613	66.8759	0.73568	0.00685	0.0181644
Acbd3	24.423	33.9219	0.473979	0.0033	0.00952686		Agfg2	5.74118	9.56	0.735663	0.0003	0.00111327
Srp14	102.577	142.461	0.47385	0.0053	0.0144766		Klhl12	6.45866	10.7505	0.735098	0.0001	0.000406521
Ufsp2	25.6292	35.5893	0.473658	0.006	0.0161693		Hbegf	21.0732	35.0525	0.734103	5e-05	0.000212572
Prelid1	208.524	289.549	0.473597	0.0042	0.0117993		Wdfy2	5.4687	9.09048	0.733158	0.00095	0.00314553
Copb2	95.9082	133.155	0.473376	0.005	0.0137509		Mosc2	51.2143	85.0695	0.732096	0.00155	0.00487565
Ptrf	221.514	307.403	0.472737	0.0096	0.0244274		Arhgef11	10.2169	16.9508	0.730398	0.0002	0.000769489
Lmo4	29.8804	41.4562	0.472387	0.0128	0.0313784		Eml3	14.364	23.8295	0.730292	5e-05	0.000212572
Anapc16	25.993	36.0416	0.471537	0.01655	0.0392181		Scp2	28.1214	46.6411	0.729935	0.00785	0.020484
Tmem160	32.0354	44.4193	0.471521	0.0148	0.0356244		Fibp	18.8935	31.3206	0.729221	5e-05	0.000212572
Zcchc6	6.4816	8.98685	0.471465	0.0042	0.0117993		Grina	110.719	183.474	0.728664	5e-05	0.000212572
Phf20l1	5.88332	8.1535	0.470789	0.0045	0.0125371		Tbc1d22a	8.20478	13.5828	0.727246	5e-05	0.000212572
Dnajb11	84.5506	117.084	0.469661	0.0068	0.0180514		Trim32	14.2114	23.5242	0.727097	0.0012	0.00387884
Dnajc9	16.4938	22.8212	0.468449	0.0074	0.0194403		Pnpla8	17.9201	29.6611	0.726988	0.00035	0.00127849
Arl6ip5	94.16	130.135	0.466824	0.00335	0.00965223		Slc31a2	9.15992	15.16	0.726859	0.00025	0.000943242
Atxn10	64.072	88.4283	0.464815	0.00315	0.00913894		Gcat	7.71903	12.7738	0.726695	0.0007	0.00239171
Triap1	21.691	29.9361	0.464793	0.0139	0.033737		Uhmk1	21.5912	35.7	0.725485	5e-05	0.000212572
Tbl1x	26.7957	36.9502	0.463581	0.00405	0.0114235		Fdps	12.3045	20.3427	0.725325	0.00035	0.00127849
Dnajc10	76.0172	104.823	0.463553	0.00835	0.0216214		Rab10	47.526	78.5508	0.72491	5e-05	0.000212572
Wbp2	37.0433	51.0667	0.463172	0.00375	0.0106666		Kif3b	10.8415	17.9155	0.724641	5e-05	0.000212572
Anapc5	36.8292	50.7443	0.462396	0.0048	0.0132694		Rnf213	4.53333	7.49111	0.724609	0.021	0.0482827
Tax1bp3	22.7857	31.3715	0.461327	0.00645	0.0172358		Atp1b3	112.747	186.25	0.724143	0.0001	0.000406521
Fam160b2	3.6612	5.03729	0.460331	0.01935	0.0449299		Elovl5	38.9486	64.3265	0.723839	5e-05	0.000212572
Hoxb4	4.72797	6.4996	0.459129	0.0136	0.0331037		Cdc42ep2	32.7518	54.0711	0.723283	5e-05	0.000212572
Atp6v1a	35.8174	49.235	0.459025	0.00625	0.0167644		Flot1	85.5205	141.044	0.721803	0.00045	0.00160526
Lin9	4.23764	5.82425	0.458812	0.01995	0.0461479		Relb	5.66897	9.34806	0.721581	0.01035	0.0260846
Gabarap	448.72	616.7	0.458753	0.0078	0.0203664		Tpgs2	4.03843	6.65792	0.721276	0.0034	0.00978094
BC017647	7.72485	10.6102	0.457868	0.0114	0.0283759		Whamm	3.24438	5.34867	0.721238	0.0011	0.00358506
Ankib1	11.9355	16.391	0.457643	0.0049	0.0135057		Pik3c3	7.09228	11.6913	0.721119	5e-05	0.000212572
Cep120	4.59888	6.31516	0.457536	0.0088	0.0226341		Synj2bp	19.5575	32.2388	0.721073	0.0006	0.00208113
Prmt10	5.48756	7.52968	0.456424	0.02045	0.0471691		Cblb	8.85293	14.5906	0.720811	5e-05	0.000212572
Ube3b	22.4636	30.8048	0.455567	0.005	0.0137509		Idnk	8.87685	14.6231	0.720129	0.0005	0.00176589
Klhl22	20.596	28.2287	0.454801	0.01125	0.0280458		Ndrg1	4.20008	6.91706	0.719744	0.00185	0.00569727
Ptbp2	5.35074	7.33156	0.454381	0.01585	0.0377802		Stim2	24.6424	40.4624	0.715443	0.0039	0.0110486
Fmn1	14.3407	19.6367	0.453434	0.01275	0.0312686		Prdx3	48.5868	79.7544	0.715	0.0001	0.000406521
Pip5k1c	22.3369	30.5587	0.452156	0.0127	0.0311633		Arhgap12	5.86615	9.61826	0.713361	5e-05	0.000212572
Trappc1	62.7624	85.8557	0.452013	0.0092	0.0235374		Stxbp3a	5.35248	8.76737	0.711936	0.00125	0.0040251
Tab2	30.3492	41.4876	0.451023	0.01385	0.0336342		Me1	30.4723	49.8529	0.71018	5e-05	0.000212572
Rab9	22.6531	30.9647	0.450914	0.01685	0.0398533		Slc10a3	20.7119	33.8698	0.709537	0.0039	0.0110486
Slc35b4	28.63	39.1333	0.45087	0.0112	0.0279359		Tex261	41.6286	68.067	0.70938	5e-05	0.000212572
Tmem30a	53.663	73.3233	0.450344	0.00485	0.013388		Wdyhv1	4.37332	7.13869	0.706932	0.0063	0.0168869
Sec13	85.0726	116.24	0.450343	0.0061	0.0164027		Ccdc80	464.837	758.188	0.705829	0.0008	0.0026967
Dpysl2	6.61873	9.03101	0.448333	0.00955	0.024317		Cd81	280.693	457.525	0.704854	5e-05	0.000212572
Ndufa11	16.6074	22.6509	0.447743	0.00685	0.0181644		Npdc1	83.8836	136.664	0.704177	0.0006	0.00208113
Trappc6b	22.4646	30.6307	0.447323	0.01085	0.0271882		Atp2b1	16.6576	27.1283	0.703616	5e-05	0.000212572
Fis1	120.274	163.987	0.447257	0.0064	0.0171209		Hspa13	31.0748	50.6073	0.703601	5e-05	0.000212572
Zfp386	7.26793	9.90923	0.447227	0.01785	0.0418856		Slc1a4	9.73508	15.8402	0.702323	5e-05	0.000212572
Fam125a	17.1939	23.4205	0.445878	0.02125	0.0487726		Ulk1	3.83468	6.23607	0.701532	5e-05	0.000212572
B4galt7	14.3213	19.5	0.445313	0.0144	0.0347768		Sertad3	9.75825	15.8642	0.701083	0.00085	0.0028481
Kdelr2	141.679	192.848	0.444842	0.0047	0.0130202		Il1rap	21.8174	35.4518	0.700376	0.00025	0.000943242
Lrp10	33.9799	46.2126	0.443606	0.0061	0.0164027		Atxn3	4.24728	6.89358	0.698715	0.00055	0.00192356
Mafk	22.0066	29.9159	0.442975	0.00865	0.0222925		BC029722	43.9114	71.2651	0.698601	5e-05	0.000212572
Gbas	16.3677	22.2374	0.442133	0.01635	0.038797		Tpp1	48.9007	79.3544	0.698456	5e-05	0.000212572
Grem2	31.7407	43.1156	0.441875	0.00845	0.0218444		Cdk11b	36.6276	59.4323	0.698318	0.0206	0.047472
Babam1	40.2857	54.6721	0.440537	0.0059	0.0159245		Snx18	43.9182	71.2619	0.698313	5e-05	0.000212572
Rpe	18.7927	25.5	0.440328	0.0177	0.0415838		Sec62	53.9122	87.4774	0.698299	5e-05	0.000212572
Tmco1	14.6771	19.9154	0.440317	0.0058	0.0156931		Edn1	24.6951	40.0579	0.697863	5e-05	0.000212572
Tdp2	10.9024	14.7887	0.439843	0.01725	0.0406886		Aifm1	10.4971	17.0179	0.69706	0.00145	0.00459676
Chmp5	51.363	69.6704	0.439815	0.00655	0.0174649		Rapgef1	27.3933	44.387	0.696312	0.0001	0.000406521
Pkig	30.6607	41.585	0.43967	0.01705	0.0402557		Fbxo34	7.60958	12.3256	0.695773	5e-05	0.000212572
Ap2a2	50.907	68.9975	0.438681	0.00765	0.0200183		Atp6v1f	136.03	219.936	0.693164	5e-05	0.000212572
Sept8	49.4277	66.9912	0.438653	0.01885	0.0439326		Ebf2	7.97242	12.8874	0.692876	0.0002	0.000769489
Cpt1c	6.91991	9.37851	0.438605	0.01935	0.0449299		Trove2	5.36513	8.67131	0.692636	5e-05	0.000212572
Pef1	29.8081	40.3962	0.438516	0.00835	0.0216214		Zfp521	6.32486	10.221	0.692436	5e-05	0.000212572
Klf13	5.67577	7.68875	0.437934	0.0111	0.027719		Rabl5	19.9627	32.2353	0.691337	0.0004	0.00144279
Ensa	41.0053	55.5019	0.436728	0.0095	0.0242083		Cdip1	9.27923	14.9626	0.689283	0.0135	0.0328894
Atl2	12.2112	16.5184	0.435869	0.00875	0.0225212		Fpgt	9.01122	14.5211	0.688356	5e-05	0.000212572
Tmem164	8.38205	11.3338	0.435257	0.01545	0.0369628		Galnt1	55.3554	89.1892	0.688145	0.0094	0.0239748
M6pr	90.6049	122.453	0.434565	0.0074	0.0194403		Mob2	10.63	17.1268	0.688114	0.0006	0.00208113
Pdlim1	73.0519	98.7296	0.434561	0.0075	0.0196725		Trib2	13.528	21.7937	0.687968	5e-05	0.000212572
Arhgap5	14.4157	19.4793	0.434293	0.00735	0.019322		Zdhhc17	5.07689	8.17568	0.687392	0.0001	0.000406521
Cdipt	68.9156	93.0294	0.432856	0.00685	0.0181644		Tbl1xr1	4.01407	6.46364	0.687282	5e-05	0.000212572
Yipf4	22.931	30.9445	0.432384	0.0097	0.0246467		Fdxr	8.57511	13.8021	0.686665	0.0161	0.0382918
Shc1	78.3317	105.617	0.43117	0.01875	0.0437335		Atf6	12.8204	20.6313	0.686394	0.0001	0.000406521
BC029722	32.6123	43.9114	0.429181	0.01035	0.0260846		Ptpra	40.3047	64.8131	0.685339	0.0002	0.000769489
Brms1l	13.7975	18.5671	0.428339	0.01025	0.0258642		Tlr4	14.9223	23.9611	0.68323	0.0095	0.0242083
Ero1l	7.84545	10.5506	0.427393	0.01305	0.0319237		Zfp946	3.30792	5.31048	0.682917	0.00545	0.0148452
Vti1b	117.966	158.553	0.426599	0.01445	0.0348797		Slc35a2	32.7581	52.5647	0.682241	0.00015	0.00059102
Clec2d	22.3177	29.9769	0.425662	0.0157	0.0374686		Ints3	7.25793	11.6456	0.682161	5e-05	0.000212572
4933426M11Rik	24.9394	33.461	0.424053	0.00775	0.0202543		Barx1	37.3549	59.9363	0.682134	0.0001	0.000406521
Syap1	18.124	24.309	0.423585	0.01695	0.0400554		Foxo4	6.69757	10.7442	0.681847	0.002	0.00610882
Rad21	25.7234	34.4516	0.421489	0.00955	0.024317		Plod1	24.4775	39.2633	0.681728	0.00015	0.00059102
Myef2	9.83326	13.1688	0.421378	0.0162	0.0384978		Afg3l2	12.8479	20.5978	0.680963	0.00015	0.00059102
Stx7	33.6797	45.0626	0.420053	0.01095	0.0273951		Tbkbp1	4.12844	6.61717	0.680616	0.01605	0.038188
Tbc1d10a	22.3243	29.8619	0.419692	0.0208	0.0478845		2310008H04Rik	4.87341	7.80623	0.679695	0.0004	0.00144279
Zfp9	6.47433	8.65731	0.419187	0.018	0.0422016		Vamp7-ps	22.4979	36.0268	0.67928	0.001	0.00329326
Pfn1	856.353	1144.68	0.418673	0.01775	0.0416909		Naglu	19.7084	31.5582	0.679202	0.0084	0.0217347
H2afx	36.9068	49.2989	0.41767	0.01235	0.0304322		Cdk5	6.15419	9.85233	0.678895	0.00085	0.0028481
Ost4	130.262	173.66	0.414846	0.01605	0.038188		Nnmt	51.6167	82.6291	0.67881	0.0017	0.00529031
Nucb2	19.0364	25.3507	0.413265	0.01525	0.0365677		Tecr	20.3012	32.4883	0.678356	0.0003	0.00111327
Copg	71.8081	95.5237	0.411712	0.0212	0.0486697		Sde2	13.8691	22.1899	0.678032	0.0001	0.000406521
Os9	15.1741	20.1829	0.411524	0.0105	0.0264093		Scyl2	8.91247	14.2522	0.677283	0.0001	0.000406521
Tmtc3	15.6279	20.7764	0.41082	0.0119	0.0294518		Srebf2	29.8205	47.6618	0.676532	5e-05	0.000212572
Cox7a2	60.0136	79.6699	0.408747	0.0181	0.042409		Hbp1	13.7932	22.0438	0.676413	0.01095	0.0273951
Ammecr1l	15.7379	20.8377	0.404954	0.01285	0.0314881		Csnk1g2	60.2629	96.3044	0.676332	5e-05	0.000212572
Znhit6	12.786	16.9124	0.403516	0.017	0.0401563		Zcchc2	6.42009	10.2564	0.675852	0.0002	0.000769489
Il6st	85.7347	113.288	0.402047	0.01805	0.0423023		Ndufa4	174.447	278.683	0.675842	5e-05	0.000212572
Rabac1	50.283	66.3995	0.401103	0.0183	0.0428047		Fabp4	44.6314	71.2724	0.675284	0.00035	0.00127849
Lgals9	60.1231	79.3011	0.399421	0.0154	0.0368605		Slfn2	4.39879	7.02164	0.674702	0.00485	0.013388
Txndc5	144.245	190.104	0.398268	0.0195	0.0452385		Rraga	78.6629	125.556	0.674575	5e-05	0.000212572
Hbs1l	24.1286	31.7543	0.396205	0.01345	0.0327809		Mfap3	11.5835	18.4833	0.67415	0.00055	0.00192356
Tnfrsf10b	16.4475	21.6424	0.395987	0.0149	0.0358351		Pdia5	10.1918	16.2568	0.673626	0.0002	0.000769489
Pdha1	66.946	88.0333	0.395052	0.01395	0.0338422		Fgfrl1	14.3499	22.8785	0.672952	5e-05	0.000212572
Golga4	8.83768	11.6204	0.394915	0.0163	0.0386979		Slc25a1	33.7216	53.7618	0.672907	0.0005	0.00176589
Emc3	39.0285	51.3025	0.3945	0.01365	0.033212		Nek9	17.4016	27.7417	0.672838	5e-05	0.000212572
Ube2d2a	21.9027	28.7842	0.394168	0.0149	0.0358351		Traf6	3.66723	5.83673	0.670468	0.00085	0.0028481
Lmf2	19.4601	25.555	0.393086	0.01705	0.0402557		RP23-251I6.1	67.1514	106.829	0.669818	0.00145	0.00459676
Maea	57.9886	76.112	0.392353	0.0128	0.0313784		Egr1	61.8766	98.3873	0.669077	0.0027	0.00797199
Ptpn21	10.3054	13.478	0.387206	0.0176	0.0413886		Prkx	5.58035	8.87056	0.668671	0.0002	0.000769489
Gna12	30.8245	40.2925	0.386434	0.0162	0.0384978		Aagab	14.3145	22.7525	0.668548	5e-05	0.000212572
Slc35b1	70.4678	92.0964	0.386181	0.01885	0.0439326		Ngrn	7.96334	12.6537	0.668112	0.0016	0.00501645
Tmem50a	71.1397	92.9149	0.385255	0.02135	0.0489613		Cdc14b	4.21185	6.6885	0.667228	0.0002	0.000769489
Pik3r1	7.96403	10.3988	0.384849	0.0177	0.0415838		Fam115c	14.9872	23.7784	0.665927	5e-05	0.000212572
Rragc	68.5464	89.4014	0.383215	0.01665	0.0394296		Dnaja1	34.5107	54.7473	0.665743	0.00615	0.0165244
2310021P13Rik	23.6937	30.8671	0.381567	0.01745	0.0410841		March6	10.8899	17.2703	0.665304	5e-05	0.000212572
Gtf3c1	10.8071	14.071	0.380744	0.01835	0.0429019		Nudcd3	18.8695	29.924	0.665244	0.0002	0.000769489
Qpct	35.3701	45.9996	0.379093	0.0189	0.0440258		Arl16	11.737	18.6114	0.665128	0.01155	0.0286844
S1pr2	30.6209	39.794	0.378034	0.01825	0.0427059		Clp1	5.3146	8.42706	0.665069	0.0053	0.0144766
Epha2	21.4246	27.8043	0.376036	0.0181	0.042409		Osbpl2	13.5186	21.4056	0.663041	0.0001	0.000406521
Sar1b	48.3165	62.6957	0.375852	0.0213	0.0488755		Gpc3	31.5193	49.8786	0.662187	5e-05	0.000212572
Atp6v0d1	64.782	84.0391	0.375468	0.0175	0.0411842		Paf1	50.2962	79.5886	0.662112	0.01285	0.0314881
1110008F13Rik	167.216	215.772	0.3678	0.02185	0.0499588		9230112E08Rik	3.44488	5.45097	0.662057	0.01505	0.0361511
Sod1	420.14	325.082	-0.370067	0.0216	0.0494557		Ak3	26.243	41.5191	0.661842	0.00065	0.002238
Seh1l	34.323	26.4885	-0.373806	0.0186	0.0434265		Dok5	21.6433	34.2401	0.661769	0.00015	0.00059102
Ifitm2	367.135	283.16	-0.374694	0.0204	0.0470702		Parp4	4.652	7.35369	0.660616	0.0142	0.0343566
B4galt1	74.7528	57.592	-0.376257	0.02015	0.0465552		Slc44a2	58.3729	92.1505	0.658694	0.0001	0.000406521
Pitpnb	57.1214	44.0011	-0.376493	0.0178	0.0417935		Mon1b	5.90781	9.31819	0.657428	0.00025	0.000943242
Rpl3	88.6814	68.3115	-0.376503	0.0185	0.0432114		Dusp22	9.62247	15.1761	0.657324	0.0077	0.0201348
Eif4a1	134.997	103.948	-0.377065	0.02	0.0462426		Cyp4f17	3.59955	5.67517	0.656848	0.00925	0.0236497
Zc3h4	14.0476	10.81	-0.377957	0.02045	0.0471691		Tmem57	8.83588	13.9303	0.656786	0.00025	0.000943242
Maml1	14.2046	10.9255	-0.378658	0.02095	0.0481845		Slc9a1	16.5509	26.0848	0.6563	0.00105	0.00344095
Rpl36al	170.066	130.699	-0.379845	0.02175	0.0497595		Rbl2	6.9973	11.026	0.656034	0.01075	0.0269713
Snrpd2	180.623	138.766	-0.380331	0.0196	0.0454561		Jund	26.4209	41.6282	0.655882	5e-05	0.000212572
Plekha3	40.3967	30.9854	-0.382651	0.0161	0.0382918		Mpst	16.4799	25.9635	0.655779	0.00045	0.00160526
Gabarapl1	79.3605	60.7657	-0.385165	0.0153	0.0366703		C230081A13Rik	31.2427	49.209	0.655402	0.0002	0.000769489
Tfdp1	88.4973	67.7248	-0.385949	0.01655	0.0392181		Chchd5	7.74052	12.1902	0.655222	0.00685	0.0181644
Rbpj	20.1658	15.4297	-0.3862	0.01615	0.0384011		Ttc1	27.7616	43.7193	0.655177	0.0066	0.0175748
D17Wsu92e	41.568	31.7854	-0.387111	0.0178	0.0417935		Emb	17.0459	26.8421	0.655072	0.00015	0.00059102
Cebpd	61.5418	47.0524	-0.387299	0.02165	0.0495564		H13	157.557	247.908	0.653934	0.0004	0.00144279
Sipa1l2	11.5762	8.82618	-0.391306	0.017	0.0401563		Zc3hav1	11.3859	17.9119	0.653669	5e-05	0.000212572
Abi2	12.2757	9.35481	-0.392022	0.01635	0.038797		Atxn7l3b	44.0695	69.3255	0.653603	5e-05	0.000212572
Btf3	163.082	124.212	-0.392795	0.01975	0.0457526		Cd109	6.44381	10.1367	0.653597	0.0001	0.000406521
Map2k3	116.153	88.4561	-0.392987	0.01335	0.0325672		Rab13	24.0707	37.8517	0.653083	0.0001	0.000406521
BC018507	8.60569	6.55176	-0.393409	0.0141	0.0341559		Srp14	142.461	223.641	0.650621	0.0001	0.000406521
Nup98	14.0319	10.6761	-0.394333	0.0174	0.0409839		Smpd1	42.9768	67.4467	0.65019	5e-05	0.000212572
Wars	46.6829	35.5091	-0.394706	0.01605	0.038188		Baiap2	6.66744	10.4631	0.650112	0.0045	0.0125371
Smarcad1	11.9926	9.12029	-0.394997	0.01595	0.0379843		Iqgap1	48.0633	75.4058	0.64974	0.0002	0.000769489
Trio	7.14787	5.43289	-0.395795	0.01735	0.0408807		Pxdc1	17.9759	28.2016	0.649717	0.0001	0.000406521
Ibtk	11.501	8.73673	-0.396596	0.01545	0.0369628		Slc35f5	32.7638	51.3993	0.649644	5e-05	0.000212572
Creld2	67.6767	51.3733	-0.397639	0.0161	0.0382918		Serpinb6a	244.69	383.796	0.649388	0.0155	0.0370609
Flywch1	18.5321	14.0644	-0.39798	0.01915	0.0445218		Txnrd3	4.89694	7.67494	0.648273	0.00155	0.00487565
Rpn1	123.703	93.794	-0.399319	0.0165	0.0391151		Uqcrh	331.761	519.558	0.64714	0.0002	0.000769489
Med13l	12.9	9.77873	-0.399654	0.01455	0.035098		Usp22	15.2701	23.8947	0.645979	0.00035	0.00127849
Scamp4	75.8286	57.4636	-0.400094	0.0202	0.0466544		Rala	19.6534	30.7421	0.645439	5e-05	0.000212572
Ints1	6.45296	4.88456	-0.401733	0.0186	0.0434265		Itm2c	95.362	148.896	0.642813	5e-05	0.000212572
Rps6ka4	35.0882	26.5542	-0.402048	0.0126	0.0309559		Fam110a	9.62883	15.0307	0.642477	0.0018	0.00556039
Ep300	11.3491	8.58585	-0.402545	0.01225	0.0302173		Ppp1r16a	11.3368	17.6809	0.641175	0.0033	0.00952686
[truncated: 2,840 more rows]

## Sheet: Fig 1e
FPKM log2FC compard to D1
Function	Gene	D3V	D6V	D3E	D6E
Cell cycle	Ccna2	2.50476	1.91779	-3.64278	-2.94443
Cell cycle	Ccnb2	4.36361	3.72659	-1.67826	-0.729069
Cell cycle	Cdc20	3.75823	3.37186	-1.74944	-1.82728
Cell cycle	Cdk1	2.27646	2.1635	-1.56682	-0.561016
Cell cycle	E2f7	1.21533	1.21671	0.37496	-0.0593754
Cell cycle	E2f8	1.55149	1.56277	-2.06786	-1.81069
Cell cycle	Mki67	2.50045	1.76473	-3.34003	-2.73307
Cell cycle	Tubb6	0.367988	0.629537	-1.50703	-1.62897
Cytoskeleton	Acta2	5.99465	7.56713	0.860839	0.752699
Cytoskeleton	Actb	0.561795	1.00562	0.185713	-0.219906
Cytoskeleton	Actg2	5.8024	8.51264	-0.608353	-0.239448
Cytoskeleton	Myl9	5.19325	6.62219	1.45272	1.43169
Cytoskeleton	Mylk	4.71368	6.0365	-1.44015	-1.03873
Cytoskeleton	Smtn	0.56196	1.1085	-0.921761	-0.662828
Cytoskeleton	Tagln	4.67898	6.21582	0.395176	-0.414098
Adhesion	Cdh2	1.23853	1.63338	0.646649	0.359634
Adhesion	Cdh11	1.69662	1.83498	-0.120839	0.0232585
Adhesion	Cnn2	1.84999	2.65137	0.769693	0.655092
Adhesion	Cnn3	0.5972	1.3443	0.318501	0.294312
Adhesion	Flna	0.618693	1.29623	-0.615162	-0.740706
ECM	Adamts4	3.30477	3.21842	0.0906947	1.01768
ECM	Col1a1	2.65555	3.33895	2.22983	2.2543
ECM	Col5a2	1.04713	1.47895	0.377107	1.17041
ECM	Col6a3	1.55246	1.67219	-0.479418	-2.21458
ECM	Col8a1	0.97655	1.25588	0.588431	0.555763
ECM	Has2	0.057446	0.583532	-0.86633	-2.27923
ECM	Mmp11	2.33507	1.7474	1.42012	0.981805
ECM	Pcolce	2.03044	2.16613	0.871045	1.15138
Signaling	Fgfr2	3.00601	3.74103	0.938648	1.18559
Signaling	Pdgfc	0.540991	1.1546	0.590289	0.727195
Signaling	Pdgfrb	1.59516	1.45405	0.112944	0.377585
Signaling	Vegfc	0.89623	1.10108	-0.449237	0.131201
TFs	Foxm1	2.46751	2.03619	-2.28802	-1.58457
TFs	Srf	0.129739	0.73077	-1.13181	-1.01136
TFs	Tead2	0.872822	1.4028	-0.253894	-0.291113
TFs	Tead3	0.883129	0.964295	0.0768891	0.388333
TFs	Yap1	0.36554	0.98271	-0.328634	0.242719
Lipid metabolism	C3	-1.44868	-2.59885	1.0698	1.31856
Lipid metabolism	Cd36	-3.63426	-5.38235	-0.943996	-0.696117
Lipid metabolism	Dhcr24	0.0408672	-0.747906	0.869757	0.63322
Lipid metabolism	Egr1	-0.268217	-0.559861	0.21962	0.109217
Lipid metabolism	Fabp4	0.149955	-0.358534	-0.257269	0.316751
Lipid metabolism	Idi1	-0.246804	-1.13013	0.667575	-0.0660675
Lipid metabolism	Lpcat3	-1.17992	-1.73945	0.0588293	-0.37186
Lipid metabolism	Lrp6	-0.290473	-0.738894	0.4375	0.500079
Lipid metabolism	Pla2g4a	-0.867581	-1.1651	1.08065	1.07196
Lipid metabolism	Ptgs1	-0.532474	-0.967313	0.433815	1.22813
Lipid metabolism	Ptgs2	-2.00212	-1.24931	0.444851	0.428367
Lipid metabolism	Tnxb	-1.81412	-3.44104	-0.369552	-0.880084

## Sheet: Fig 1g,i
Fig. 1g			Fig. 1i
Upregulated genes in PSC activation (1962)	Downregulated genes by Ent in PSC activation (2415)		Downregulated genes in PSC activation (1889)	Upregulated genes by Ent in PSC activation (2421)
0610040B09Rik	0610007P22Rik		0610007P14Rik	0610010O12Rik
0910001L09Rik	0610010F05Rik		0610009D07Rik	0610031J06Rik
1110007C09Rik	0610037L13Rik		0610009O20Rik	1110003E01Rik
1110008F13Rik	0610040B09Rik		1110004E09Rik	1110007C09Rik
1110012L19Rik	0910001L09Rik		1110012J17Rik	1110008P14Rik
1190002N15Rik	1110004E09Rik		1300001I01Rik	1110012J17Rik
1190007F08Rik	1110012L19Rik		1500011K16Rik	1110018J18Rik
1500032L24Rik	1110034G24Rik		1810008A18Rik	1110032A03Rik
1600012H06Rik	1110038B12Rik		1810009A15Rik	1110057K04Rik
1600014C10Rik	1200014J11Rik		1810043H04Rik	1110058L19Rik
1700020I14Rik	1500032L24Rik		2010204K13Rik	1190002N15Rik
1700024P16Rik	1600002K03Rik		2300009A05Rik	1200011I18Rik
1700066M21Rik	1600012H06Rik		2310008H04Rik	1500003O03Rik
1810027O10Rik	1700017B05Rik		2310022A10Rik	1500009L16Rik
1810037I17Rik	1700020I14Rik		2410016O06Rik	1700001L05Rik
2010111I01Rik	1700024P16Rik		2510009E07Rik	1810010H24Rik
2210013O21Rik	1700066M21Rik		2610021A01Rik	1810013L24Rik
2310021P13Rik	1810009A15Rik		2610027L16Rik	1810020D17Rik
2310022B05Rik	1810030O07Rik		2610029G23Rik	1810027O10Rik
2310045N01Rik,Mef2b	1810032O08Rik		2610203C20Rik	1810058I24Rik
2310047M10Rik	2010002N04Rik		2610507B11Rik	1810062G17Rik
2310061C15Rik	2010012O05Rik		2700081O15Rik	2010001M06Rik
2410066E13Rik	2010107E04Rik		2810002N01Rik	2010011I20Rik
2510003E04Rik	2010321M09Rik		3110082I17Rik	2010204K13Rik
2610008E11Rik	2210013O21Rik		4732418C07Rik	2210408F21Rik
2610029I01Rik	2210018M11Rik		4930572J05Rik	2300009A05Rik
2700023E23Rik	2310003H01Rik		5430435G22Rik	2310008H04Rik
2700094K13Rik	2310022B05Rik		5830417I10Rik	2310009B15Rik
2810006K23Rik	2310061C15Rik		6030419C18Rik	2310028H24Rik
2810008M24Rik	2410002F23Rik		6030458C11Rik	2310047M10Rik
2810405K02Rik	2410004N09Rik		6330406I15Rik	2410066E13Rik
2810407C02Rik	2410006H16Rik		6330416G13Rik	2410091C18Rik
2810417H13Rik	2610002J02Rik		9130008F23Rik	2610019F03Rik
2900026A02Rik	2610008E11Rik		9230110C19Rik	2610524H06Rik
2900053A13Rik	2610027L16Rik		9430020K01Rik	2810428I15Rik
3110003A17Rik	2610029I01Rik		9430038I01Rik	2810453I06Rik
3830406C13Rik	2610034B18Rik		9630033F20Rik	2900010M23Rik
4632419I22Rik	2700023E23Rik		A230050P20Rik	2900053A13Rik
4632428N05Rik	2700029M09Rik		Aatf	3110062M04Rik
4632434I11Rik	2700062C07Rik		Abcb1b	3632451O06Rik
4921524J17Rik	2700089E24Rik		Abcb6	4632428N05Rik
4930402H24Rik	2700094K13Rik		Abcb7	4732418C07Rik
4930427A07Rik	2810006K23Rik		Abcc1	4833420G17Rik
4930429B21Rik	2810407C02Rik		Abcc4	4930455F23Rik
4930503L19Rik	2810417H13Rik		Abcd4	4930572J05Rik
4930524J08Rik	2810474O19Rik		Abce1	4933426M11Rik
4930579G24Rik	3110001D03Rik		Abcf1	4933431E20Rik
4931406C07Rik	3110003A17Rik		Abhd11	4933433P14Rik
4933426M11Rik	3830406C13Rik		Abhd14a	5031439G07Rik
5033414D02Rik	4632419I22Rik		Abhd2	5430435G22Rik
5033430I15Rik	4632434I11Rik		Abi2	5730455P16Rik
5730469M10Rik	4921524J17Rik		Abl1	5730494N06Rik
6230409E13Rik	4930426L09Rik		Abl2	6330406I15Rik
6530418L21Rik	4930427A07Rik		Abtb2	6530401N04Rik
8430410K20Rik	4930429B21Rik		AC025794.1	6720456H20Rik
9430015G10Rik	4930503L19Rik		AC113287.1	8430410K20Rik
9930012K11Rik	4930524J08Rik		AC239880.1	8430427H17Rik
9930013L23Rik	4930579G24Rik		Acaa2	9030418K01Rik
A430018G15Rik	4933434E20Rik		Acadl	9230110C19Rik
A430105I19Rik	5033430I15Rik		Acap3	9230112E08Rik
A630007B06Rik	5730469M10Rik		Acbd6	9430020K01Rik
A730020M07Rik	6030419C18Rik		Ace	9430023L20Rik
A930001N09Rik	6030458C11Rik		Acly	9630033F20Rik
AA414768	6230409E13Rik		Acsl4	9930021J03Rik
Abat	6530418L21Rik		Acsl5	9930023K05Rik
Abcd1	9030617O03Rik		Acss2	A4galt
Abcg2	9030624J02Rik		Adamts8	AA414768
Abhd14b	9130011J15Rik		Adar	AA467197
AC137123.1	9430008C03Rik		Adcy7	Aagab
AC147987.1	9430015G10Rik		Add3	Aamp
AC152063.2	9430016H08Rik		Adh7	Aass
Acad11	9930013L23Rik		Adprhl2	Abat
Acads	9930104L06Rik		Adrm1	Abca2
Acbd3	A430005L14Rik		Adsl	Abca3
Acbd4	A430105I19Rik		Aebp2	Abca4
Acbd5	Aars		Afg3l2	Abca7
Accn3	Aatf		Agfg1	Abca8a
Acot11	Abcb1b		Aggf1	Abcc1
Acot13	Abce1		Agk	Abcc4
Acpl2	Abcf2		Agpat5	Abcd4
Acta2	Abhd10		Agpat9	Abcg2
Actb	Abhd12		Ahi1	Abhd14b
Actg1	Abhd16a		Ahr	Abhd2
Actg2	Abhd5		Ahsa1	Abhd4
Actn1	Abt1		AI607873	Abhd8
Actn4	AC025794.1		Akap8	Abl1
Actr1a	AC113287.1		Akr1b8	Ablim2
Actr3	AC147987.1		Akr1c18	Abtb2
Acy3	AC152063.2		AL732311.1	AC114655.2
Adam10	AC158296.2		Aldh2	AC137123.1
Adam15	Acbd3		Aldh9a1	AC239880.1
Adam19	Accn3		Alg12	Acaa1a
Adam23	Aco1		Alkbh2	Acad11
Adam9	Acp1		Alkbh5	Acadl
Adamts12	Acpl2		Alpl	Acadvl
Adamts2	Acsl5		Amd1	Acat2
Adamts4	Acta2		Ampd3	Acbd4
Adamts5	Actb		Amz2	Acbd5
Adamts9	Actg1		Angptl4	Ace
Adamtsl4	Actg2		Ank2	Acer3
Adarb1	Actl6a		Ankfy1	Ache
Adc	Actn1		Ankle2	Acly
Adcy1	Actn4		Ankrd10	Acsf2
Adcy3	Actr1a		Ankrd13b	Acsl1
Adcyap1r1	Actr2		Ankrd28	Acss2
Adipor1	Actr3		Ankrd49	Actn3
Adk	Actr8		Anp32b	Acvr1b
Adm	Acy3		Anp32e	Acvrl1
Adnp	Acyp2		Anpep	Adam15
Adra1b	Adam12		Antxr2	Adam17
Aes	Adam19		Anxa4	Adam8
Afap1l2	Adam9		Ap1m1	Adamts1
Aff1	Adamts12		Ap3s2	Adamts5
Aga	Adamts2		Ap4e1	Adamtsl1
Agtrap	Adamts4		Apba3	Adamtsl4
Ahcyl1	Adamts9		Apbb1ip	Adar
AI464131	Adarb1		Apbb2	Adcy7
AI597468	Adcy1		Apex1	Adcyap1r1
Aif1l	Adcy3		Apln	Add1
Ak1	Adcy6		Apobec1	Add3
Ak3	Adnp		Apol9a	Adh1
Akap12	Adpgk		Apol9b	Adh7
Akirin2	Adprhl2		Appbp2	Adipor1
Akr1b10	Aen		Aqr	Adipor2
Aktip	Afap1l2		Arhgap20	Adk
Aldh1a3	Ahctf1		Arhgap22	Adm
Aldh1b1	Ahcy		Arhgap6	Adprh
Aldh1l2	Aimp2		Arhgdig	Aes
Aldh4a1	Ak2		Arhgef12	Afg3l2
Aldh6a1	Akap1		Arhgef7	Agfg2
Alg14	Akap8		Arl15	Agl
Ammecr1l	Akr1b10		Arl4a	Agpat1
Amot	Akt1		Arl4c	Agpat4
Amotl2	AL807777.1		Arl5b	Agrn
Anapc11	Aldh1a3		Arl6	Agtr1a
Anapc13	Aldh1l2		Armcx4	Agtrap
Anapc16	Aldh4a1		Arntl	Ahcyl2
Anapc5	Alg10b		Arrdc3	Ahi1
Angpt4	Alg8		Arsi	Ahr
Angptl1	Alg9		Asap2	Ahrr
Angptl2	Alkbh8		Asb13	AI464131
Ankib1	Alyref		Asf1a	AI597479
Ankmy2	Amdhd2		Asna1	AI646023
Ankrd1	Ammecr1l		Atad1	AI987944
Ano10	Amot		Atad3a	Aifm1
Antxr1	Anapc11		Atf1	Aifm2
Anxa1	Anapc16		Atf4	Aig1
Anxa3	Anapc5		Atf6	Aim2
Anxa5	Angel2		Atf6b	Ak3
Anxa6	Angpt4		Atg13	Akap11
Aoc3	Angptl1		Atg2b	Akap12
Ap2a2	Angptl2		Atg7	Akap13
Ap3s1	Angptl4		Atic	Akirin1
Apbb1	Ankle2		Atm	Akr1a1
Apeh	Ankmy2		Atmin	Akr1b3
Aplp1	Ankrd1		Atp10a	Akr1b8
Aplp2	Ankrd16		Atp13a1	Akr1c13
Apoa1bp	Ankrd52		Atp1b3	Akr1c18
Apoe	Anks1		Atp2b1	Akt3
App	Anp32b		Atp6v1b2	Aktip
Aqp5	Antxr1		Atp6v1h	Alas1
Arap1	Anxa7		Atp8b1	Alcam
Arf4	Aoc3		Atpbd4	Aldh1a1
Arfgap1	Ap1ar		Atxn3	Aldh1a2
Arfgap3	Ap1m1		Auts2	Aldh1a7
Arfip1	Ap2b1		Aven	Aldh1b1
Arhgap1	Apba3		B3galnt2	Aldh1l1
Arhgap10	Apex2		B4galt1	Aldh2
Arhgap11a	Apitd1		B4galt5	Aldh3a2
Arhgap23	Apoe		B930041F14Rik	Aldh3b1
Arhgap24	Aqp5		Bach1	Aldh6a1
Arhgap42	Arf1		Bag3	Aldoc
Arhgap5	Arf4		Bag5	Alkbh5
Arhgdib	Arfgap2		Baiap2	Alpl
Arhgef10	Arfgef1		Baiap2l1	Amigo1
Arhgef17	Arfgef2		Banf1	Ampd3
Arhgef19	Arglu1		Baz1b	Anapc13
Arhgef25	Arhgap1		BC003965	Ank3
Arhgef5	Arhgap11a		BC006779	Ankfy1
Arid5b	Arhgap24		BC018507	Ankrd13d
Arl1	Arhgdia		BC024479	Ankrd39
Arl2	Arhgdib		BC037034	Ankrd46
Arl4d	Arhgef17		Bcat1	Anks3
Arl5a	Arhgef2		Bccip	Ano10
Arl6ip1	Arhgef25		Bckdhb	Anpep
Arl6ip5	Arhgef40		Bcs1l	Antxr2
Armcx2	Arhgef5		Bdkrb1	Anxa11
Armcx3	Arid1a		Bdkrb2	Anxa4
Armcx6	Arid2		Bdp1	Anxa5
Arpc4	Arid5b		Bend3	Aox1
Arpc5	Arl10		Bhlhe40	Ap3b1
Arrdc1	Arl14ep		Birc3	Ap3m2
Arsa	Arl2bp		Birc6	Ap3s1
Arsb	Arl4c		Blmh	Ap3s2
Arxes2	Arl4d		Bloc1s4	Apba1
Asah1	Arl5a		Blvrb	Apbb1
Asb7	Arl6ip1		Bmp6	Apeh
Asf1b	Arl6ip4		Bmper	Aph1b
Asl	Arl8a		Bms1	Aplp1
Ass1	Armc5		Bop1	Aplp2
Atf7ip	Armcx2		Brd4	Apmap
Atg12	Arpc4		Bri3bp	Apod
Atg16l2	Arpc5		Brix1	Apol9a
Atl2	Asf1b		Brms1	App
Atl3	Ash1l		Brpf1	Appl2
Atoh8	Ash2l		Bst2	Aqp1
Atp13a2	Asxl1		Btaf1	Arc
Atp1b1	Atad2		Btbd11	Areg
Atp6v0a2	Atf4		Btf3	Arfip2
Atp6v0d1	Atf5		Btg1	Arhgap12
Atp6v0e	Atg16l2		Bysl	Arhgap17
Atp6v1a	Atg4d		Bzw2	Arhgap18
Atp6v1f	Athl1		C1qbp	Arhgap20
Atpif1	Atic		C1ra	Arhgap22
Atxn10	Atl3		C230081A13Rik	Arhgap28
Auh	Atn1		C3	Arhgap29
Aunip	Atoh8		Cacybp	Arhgap32
Aurka	Atp1a1		Calcrl	Arhgap44
Aurkb	Atp2a2		Capg	Arhgap6
Avpi1	Atp5c1		Carm1	Arhgef1
Avpr1a	Atp8b1		Casc4	Arhgef11
AW555464	Atxn10		Casp2	Arhgef12
B130055M24Rik	Atxn2l		Casp4	Arhgef18
B230120H23Rik	Atxn7l3		Cat	Arhgef3
B230312A22Rik	Aunip		Cbfb	Arhgef7
B3galnt1	Aurka		Cblb	Arid4b
B4galnt1	Aurkb		Cbr3	Arl16
B4galt7	Aven		Ccdc109a	Arl3
B630005N14Rik	Avpr1a		Ccdc58	Arl4a
Babam1	AW209491		Ccdc59	Arl5b
Bag2	AW555464		Ccdc86	Arl6
Basp1	B130055M24Rik		Ccdc94	Arl6ip5
BC017612	B230120H23Rik		Ccl11	Armc10
BC017643	B230219D22Rik		Ccl2	Armc9
BC017647	B3galnt1		Ccl6	Armcx4
BC018242	B3galt6		Ccl9	Arntl
BC022687	B3galtl		Ccno	Arpc1a
BC026585	B3gnt9-ps		Ccp110	Arpc3
BC028528	B4galnt1		Cct2	Arpc5l
BC029214	B4galt2		Cct4	Arrb2
BC029722	B4galt6		Cct5	Arrdc3
BC030867	Bag2		Cct6a	Arrdc4
BC031181	Bag5		Cct7	Arsi
BC046404	Bahcc1		Cd164	Arsk
Bcam	Bak1		Cd320	Arvcf
Bcar1	Banf1		Cd34	Asap2
Bcas3	Bax		Cd36	Asap3
Bckdha	Baz1a		Cd3eap	Asb1
Bcl9l	BC017158		Cd47	Ascc2
Bcor	BC017612		Cd55	Asph
Bdnf	BC024978		Cd68	Asphd2
Bgn	BC026590		Cdc42se1	Ass1
Bicd2	BC030867		Cdca7	Atf3
Birc2	BC034090		Cdk14	Atf6
Birc5	BC046331		Cdk20	Atf7ip
Bmp1	Bcar1		Cdk2ap1	Atg12
Bmp4	Bcat1		Cdk2ap2	Atg13
Bnip3	Bccip		Cdkal1	Atg2a
Bnip3l	Bckdk		Cdpf1	Atg7
Bod1l	Bcl10		Cdr2l	Atmin
Bok	Bcl2l12		Cebpa	Atox1
Bora	Bcl7a		Cebpb	Atp10a
Bpgm	Bcl7b		Cebpd	Atp11a
Bphl	Bcl7c		Cebpz	Atp13a2
Brms1l	Bcl9l		Cenpv	Atp1a3
Bsdc1	Bclaf1		Cep170	Atp1b1
Bsg	Bcor		Cep76	Atp1b2
Btbd1	Bdnf		Cerk	Atp1b3
Btg2	Bicd2		Ces2g	Atp2b1
Bub1	Birc5		Cflar	Atp2b4
Bub1b	Bloc1s2a		Chchd4	Atp5d
C1ql3	Blzf1		Chchd6	Atp5h
C1qtnf2	Bmi1		Chic2	Atp5s
C1qtnf5	Bmp1		Chml	Atp6v0a1
C1qtnf6	Bnip1		Chordc1	Atp6v0d1
C1rl	Bok		Chst11	Atp6v0e2
C330027C09Rik	Bola1		Chtop	Atp6v1a
C530008M17Rik	Bola3		Cinp	Atp6v1b2
C78339	Bora		Cirh1a	Atp6v1d
Cacna1g	Brd1		Cited2	Atp6v1e1
Cacnb3	Brd8		Clcf1	Atp6v1f
Cacng7	Brd9		Clec3b	Atp7a
Cadm4	Brms1l		Clec4d	Atp9a
Calm2	Brsk1		Clip1	Atp9b
Calm3	Btbd3		Clip2	Atrnl1
Calr	Btbd6		Clmp	Atxn3
Calu	Btf3		Cln3	Atxn7l3b
Camk1	Bub1		Clns1a	AU022252
Camk2g	Bub1b		Clp1	AU040320
Cap1	Bud13		Clpp	Aurkaip1
Cap2	Bzw1		Clstn1	Avpi1
Capn2	Bzw2		Cmtm3	Axin2
Capzb	C1qbp		Cmtm6	B3galt1
Casc5	C1ql3		Cnbp	B3gnt1
Casp3	C1qtnf1		Cndp2	B4galt1
Casp6	C1qtnf2		Cnot10	B4galt4
Casp8	C1qtnf5		Coasy	B4galt5
Cav1	C1qtnf6		Col4a3bp	Bace2
Cav2	C230052I12Rik		Coq5	Bad
Cbr4	C330027C09Rik		Cpne8	Bag1
Cbx4	C530008M17Rik		Cpsf1	Bag3
Cbx8	C80913		Cpsf2	Bag4
Cby1	Cactin		Cpsf3	Bahd1
Ccdc102a	Calhm2		Cpsf3l	Bai2
Ccdc104	Calm2		Cpsf4	Baiap2
Ccdc107	Camk2g		Cpsf6	Barx1
Ccdc109b	Caml		Cpsf7	Bbc3
Ccdc122	Camta2		Cpt1a	Bbs9
Ccdc126	Cap2		Crabp1	BC003965
Ccdc136	Capn2		Crebbp	BC004004
Ccdc34	Caprin1		Creg1	BC005624
Ccdc6	Casc5		Creld2	BC006779
Ccdc80	Casd1		Crem	BC018242
Ccdc82	Caskin2		Crtc2	BC022687
Ccdc85b	Casp7		Cry1	BC024659
Ccdc99	Casp8		Cry2	BC026585
Cck	Cav1		Csda	BC029722
Ccm2	Cbfb		Csnk2a2	BC030336
Ccna2	Cbx3		Cstf2	BC031181
Ccnb1	Cc2d2a		Ctcf	BC051226
Ccnb2	Ccdc101		Ctdsp1	BC088983
Ccnd1	Ccdc102a		Ctdspl2	Bcap31
Ccnd2	Ccdc115		Cth	Bcas1
Ccne1	Ccdc12		Ctsk	Bckdha
Ccnf	Ccdc126		Cwc27	Bckdhb
Ccng1	Ccdc34		Cxcl1	Bcl2
Ccng2	Ccdc41		Cxcl10	Bcl2l13
Ccnyl1	Ccdc43		Cxcl14	Bcl2l2
Cd109	Ccdc50		Cxcl2	Bcl6
Cd151	Ccdc53		Cxcl3	Bcorl1
Cd1d1	Ccdc58		Cxcl5	Bcr
Cd248	Ccdc6		Cxcr7	Bdh1
Cd24a	Ccdc71l		Cxxc1	Bdkrb2
Cd276	Ccdc86		Cyb5	Bend6
Cd59a	Ccdc99		Cybasc3	Best1
Cd80	Cchcr1		Cyc1	Bet1
Cd81	Cck		Cyp1a1	Bet1l
Cd82	Ccl7		Cyp26b1	Bicc1
Cd9	Ccl8		Cyth3	Bin3
Cd97	Ccm2		D10Wsu102e	Bloc1s6
Cd99l2	Ccna2		D14Ertd668e	Blvrb
Cdc16	Ccnb1		D16Ertd472e	Bmp4
Cdc20	Ccnb2		D17Wsu92e	Bmp6
Cdc27	Ccnd2		D19Bwg1357e	Bmp7
Cdc42bpa	Ccne2		D19Ertd737e	Bmp8a
Cdc42bpg	Ccnf		D2Wsu81e	Bmp8b
Cdc42ep1	Ccnl2		Dab2	Bmper
Cdc42ep3	Ccnyl1		Dact1	Bmpr1a
Cdc42ep4	Cct3		Daglb	Bmyc
Cdc42ep5	Cct4		Dapk1	Bnip3l
Cdca2	Cct5		Dars	Boc
Cdca3	Cct6a		Dbr1	Bola2
Cdca5	Cd2bp2		Dcaf13	Bre
Cdca8	Cd3eap		Dclk1	Brf1
Cdh11	Cd44		Dclre1a	Bri3bp
Cdh2	Cd59a		Dcn	Brms1
Cdipt	Cdc16		Dctd	Bscl2
Cdk1	Cdc20		Dctpp1	Bsdc1
Cdk18	Cdc23		Ddi2	Bsg
Cdk5	Cdc25a		Ddit4	Bst2
Cdk5rap2	Cdc42bpa		Ddx10	Btaf1
Cdk8	Cdc42ep1		Ddx18	Btbd1
Cdkn1a	Cdc42ep3		Ddx20	Btbd2
Cdkn1b	Cdc6		Ddx21	Btd
Cdkn2a	Cdc7		Ddx27	Btg1
Cdkn2b	Cdc73		Ddx31	Btrc
Cdkn2c	Cdca2		Ddx39	C130074G19Rik
Cdkn2d	Cdca3		Ddx39b	C1galt1c1
Cdkn3	Cdca4		Ddx3x	C1ra
Cdo1	Cdca5		Ddx41	C1rl
Cdr2	Cdca7		Ddx46	C1s
Cenpa	Cdca8		Ddx51	C230081A13Rik
Cenpe	Cdh11		Ddx56	C3
Cenph	Cdh2		Ddx58	C330006K01Rik
Cenpi	Cdipt		Denr	C330007P06Rik
Cenpk	Cdk1		Dgcr2	C330018D20Rik
Cenpl	Cdk12		Dgkd	C430049B03Rik
Cenpn	Cdk17		Dgkz	C77080
Cenpq	Cdk2		Dhcr24	Cab39l
Cenpt	Cdk2ap1		Dhodh	Cacna1g
Cep120	Cdk4		Dhrs7	Cacnb3
Cep250	Cdk8		Dhx15	Cacng7
Cep55	Cdkn1a		Dhx29	Cacng8
Cercam	Cdkn1b		Dhx34	Cacul1
Cfl2	Cdkn2c		Dhx37	Cadm3
Cgrrf1	Cdkn3		Dhx58	Cadm4
Chchd10	Cdo1		Dhx9	Calcoco1
Chd3	Cdv3		Diablo	Calcrl
Chek2	Cdyl		Dimt1	Calm3
Chfr	Cebpd		Dio2	Calu
Chmp2b	Cenpa		Dip2c	Camk2n1
Chmp5	Cenpe		Dis3	Camkk1
Chn1	Cenph		Dis3l2	Cant1
Chpf	Cenpi		Dkc1	Capg
Chpt1	Cenpk		Dlk1	Capn1
Chst12	Cenpl		Dnajb9	Capn5
Chsy3	Cenpn		Dnajc11	Capn6
Cit	Cenpo		Dnajc2	Caprin2
Ckap2	Cenpt		Dnajc21	Car5b
Ckap2l	Cep192		Dnm1	Car8
Ckap4	Cep250		Dnmt1	Card10
Ckap5	Cep55		Dnmt3l	Carhsp1
Ckb	Cep57		Dopey1	Carkd
Cklf	Cetn3		Dot1l	Carns1
Cks1b	Cfl1		Dph2	Casc4
Cks2	Cfl2		Dph5	Casp3
Clasp2	Chaf1a		Dpp4	Casp9
Cldn15	Chaf1b		Dpp9	Cast
Clec2d	Chchd1		Dpt	Cat
Clic1	Chchd4		Dpy30	Cblb
Cltb	Chd3		Dpysl3	Cbr1
Clu	Chek1		Dram1	Cbr3
Clybl	Cherp		Drg2	Cbx7
Cmah	Chfr		Drosha	Ccdc104
Cmtm4	Chmp2b		Dtd1	Ccdc136
Cmtm7	Chmp6		Dtwd1	Ccdc19
Cnih	Chrac1		Dtx3l	Ccdc23
Cnksr3	Chst14		Dusp10	Ccdc28a
Cnn2	Chst2		Dusp18	Ccdc32
Cnn3	Chsy1		Dusp5	Ccdc55
Cnnm4	Chsy3		Dvl2	Ccdc64
Cnpy4	Chtf18		Dyrk1a	Ccdc80
Cnst	Chtf8		E2f4	Ccdc82
Cobl	Chtop		E2f5	Ccdc90b
Cog6	Cit		Eaf1	Ccdc92
Col12a1	Ckap2		Ebf2	Ccl11
Col14a1	Ckap2l		Ebna1bp2	Ccnd3
Col15a1	Ckap4		Ecd	Ccndbp1
Col16a1	Ckap5		Ecel1	Ccng2
Col1a1	Cks1b		Ech1	Ccni
Col1a2	Cks2		Eci1	Ccnl1
Col28a1	Clasp2		Eea1	Ccnt1
Col3a1	Clcf1		Egfr	Ccpg1
Col4a1	Clcn4-2		Egr1	Ccrn4l
Col4a2	Cldn12		Egr2	Cd109
Col4a5	Clec2d		Egr3	Cd164
Col5a1	Clic1		Eid2	Cd24a
Col5a2	Clk4		Eif1	Cd274
Col6a1	Clpp		Eif1ad	Cd2ap
Col6a3	Clspn		Eif1b	Cd320
Col8a1	Cmtm3		Eif2ak2	Cd34
Colec12	Cmtm7		Eif2ak4	Cd36
Copb2	Cnbp		Eif2b1	Cd40
Copg	Cnih		Eif2b3	Cd47
Copz2	Cnih4		Eif3b	Cd55
Cotl1	Cnksr3		Eif3c	Cd68
Cox18	Cnn2		Eif3d	Cd81
Cox6a1	Cnn3		Eif3e	Cd82
Cox7a2	Cnot6		Eif3g	Cd99l2
Cox7a2l	Cnppd1		Eif3i	Cda
Cox8a	Cnpy2		Eif4a1	Cdadc1
Cpe	Cnpy4		Eif4a-ps4	Cdc14b
Cpeb2	Cnst		Eif4b	Cdc37
Cpt1c	Cntrob		Eif4e	Cdc42ep2
Cpxm1	Cobll1		Eif4ebp2	Cdc42ep4
Crcp	Coil		Eif5a	Cdc42se2
Creb3l1	Col14a1		Eif6	Cdip1
Creld1	Col15a1		Elac2	Cdk11b
Crim1	Col1a1		Elavl1	Cdk20
Crip1	Col28a1		Elk4	Cdk2ap2
Crip2	Col4a5		Ell2	Cdk5
Cript	Col5a1		Elmo2	Cdkn2a
Crlf1	Col6a3		Elovl6	Cdkn2b
Crlf2	Col8a1		Elp2	Cdon
Crot	Commd2		Elp3	Cdr2
Cryab	Commd3		Elp6	Cebpb
Csf1r	Commd7		Emg1	Cecr5
Csrp1	Cops6		Eml3	Celf4
Csrp2	Coq10b		Emp3	Cend1
Cst3	Coq3		Engase	Cep164
Ctbs	Cotl1		Enpep	Cep19
Ctgf	Cox10		Enpp4	Cep68
Cthrc1	Cpe		Ep300	Cerk
Ctif	Cpeb2		Epb4.1l1	Cetn2
Ctnna1	Cpne2		Epc1	Cflar
Ctnnal1	Cpped1		Epdr1	Cgnl1
Ctnnd1	Cpsf2		Epn2	Ch25h
Ctsa	Cpsf7		Eps8	Chac1
Ctsd	Cpt1c		Erap1	Chchd10
Ctsf	Cpxm1		Erc1	Chchd5
Ctsh	Cr1l		Ercc1	Chchd6
Cttnbp2nl	Crcp		Ercc8	Chchd7
Ctxn1	Creb1		ERDR1	Chic2
Cul4b	Creb3l1		Ereg	Chid1
Cxcl16	Crim1		Eri1	Chka
Cxx1a	Crlf2		Ermp1	Chmp5
Cxx1b	Crls1		Ern1	Chrd
Cyb561d2	Crtap		Errfi1	Chst1
Cyb5r1	Cryab		Esd	Chst7
Cyb5r3	Csda		Esf1	Cisd3
Cygb	Cse1l		Esm1	Cited2
Cyld	Csf1r		Etf1	Ckb
D10Jhu81e	Csnk1a1		Etnk1	Clcn3
D17H6S56E-5	Csnk1g1		Ets2	Clcn5
D2Ertd750e	Csrp1		Evi2a	Cldn3
D4Wsu53e	Csrp2bp		Ewsr1	Clec11a
Dab2ip	Cstf1		Exosc1	Clip1
Dact3	Cstf2		Exosc10	Clip2
Dap	CT025673.1		Exosc2	Clip4
Dbc1	Ctbp1		Exosc3	Cln8
Dbf4	Ctcf		Exosc4	Clp1
Dbn1	Ctdspl		Exosc5	Clptm1
Dbndd2	Ctdspl2		Exosc7	Cltb
Dcaf5	Cthrc1		Ezr	Clu
Dcaf6	Ctnnd1		Fam111a	Clybl
Dctn1	Ctps		Fam134a	Cmbl
Dctn2	Ctsa		Fam136a	Cmip
Dctn6	Ctsh		Fam171a1	Cmtm6
Dcun1d4	Ctsk		Fam172a	Cmtm8
Dcxr	Ctxn1		Fam174b	Cnnm2
Dda1	Cuedc2		Fam175a	Cnnm4
Ddah1	Cul1		Fam179b	Cnot10
Ddb1	Cul4b		Fam185a	Cnrip1
Ddr1	Cwc22		Fam203a	Cntn2
Ddt	Cxcl12		Fam58b	Coa5
Ddx17	Cxx1b		Fam5c	Cobl
Ddx3y	Cxxc1		Fam63a	Col11a1
Decr2	Cxxc5		Fam86	Col16a1
Def6	Cyb561d2		Fancf	Col18a1
Des	Cyb5r1		Fars2	Col5a3
Dhrs1	Cyc1		Farsa	Col8a2
Diap3	Cygb		Farsb	Commd6
Disp1	Cyp20a1		Fasn	Copg2
Dkk3	Cyp26b1		Fastkd1	Copz1
Dlc1	Cyr61		Fastkd5	Coro1a
Dlg3	Cyth2		Fbl	Cox4i2
Dlgap5	D030056L22Rik		Fbxl14	Cox5a
Dlx2	D0H4S114		Fbxo45	Cox6a1
Dmd	D10Jhu81e		Fdx1	Cox6b2
Dmpk	D17H6S56E-5		Fdx1l	Cox7a1
Dnajb11	D17Wsu104e		Fem1a	Cox7a2l
Dnajb4	D2Ertd750e		Fem1b	Cpd
Dnajb5	D6Wsu116e		Fgf1	Cpne3
Dnajc10	Dact3		Fgf18	Cpt1a
Dnajc9	Dars		Fgf7	Cpz
Dnpep	Dazap1		Fgfr1	Crabp1
Dok1	Dbc1		Fgl2	Crct1
Dpf1	Dbf4		Fip1l1	Creb3l2
Dpy19l3	Dbndd2		Fitm2	Creb5
Dpysl2	Dbp		Fjx1	Crebl2
Drap1	Dcaf10		Fkbp4	Creg1
Dstn	Dcaf15		Fktn	Creld1
Dtna	Dck		Flcn	Crem
Dusp1	Dcp1a		Flrt2	Crip1
Dusp4	Dctd		Flywch1	Cript
Dvl3	Dctn4		Fmnl2	Crlf1
Dync1i2	Dctn6		Fmnl3	Cry2
Dync1li2	Dcxr		Fndc3a	Csdc2
Dync2li1	Dda1		Fosl1	Csf1
Dynll2	Ddah1		Fosl2	Csgalnact2
Dynlrb1	Ddb1		Foxn2	Csnk1e
Dynlt1a	Ddit3		Frrs1	Csnk1g2
Dynlt1f	Ddr1		Fst	Csnk2a1
Dynlt3	Ddrgk1		Fth1	Cst3
Dysf	Ddx18		Ftsj3	Ctla2a
Dzip1	Ddx21		Ftsjd1	Ctla4
E2f6	Ddx27		Fubp1	Ctnna2
E2f7	Ddx39		Fxyd5	Ctsb
E2f8	Ddx39b		Fzd1	Ctsc
Ebp	Ddx3y		G0s2	Ctsd
Ecscr	Ddx41		G3bp1	Ctsf
Ect2	Ddx54		G6pdx	Ctsl
Eda2r	Ddx56		Gabarapl1	Ctso
Edn1	Ddx6		Gabpb2	Ctsz
Eef1a2	Decr1		Gadd45a	Cttnbp2nl
Efemp1	Def6		Galnt7	Cwc25
Efemp2	Degs1		Galntl1	Cx3cl1
Efha1	Dek		Gar1	Cxcl1
Efha2	Dennd2a		Gart	Cxcl14
Efnb1	Dgcr8		Gas2	Cxcl2
Efs	Dhfr		Gas7	Cxcl5
Egln1	Dhps		Gatc	Cxcr7
Ehbp1	Dhrs3		Gbe1	Cyb5
Ehbp1l1	Dhrs4		Gbp3	Cyb5b
Ehd2	Dhx33		Gcat	Cyb5r3
Ehd3	Dhx38		Gclc	Cyfip2
Eid1	Dhx9		Gclm	Cyld
Eif2s3y	Diap3		Gda	Cyp1a1
Elfn1	Dido1		Gdnf	Cyp1b1
Emb	Dio3		Gem	Cyp27a1
Emc3	Dis3		Gemin4	Cyp2d22
Emd	Dis3l		Gemin5	Cyp2j6
Eml2	Dkc1		Gemin6	Cyp39a1
Emx2	Dlat		Gfm1	Cyp4f13
Enah	Dlg5		Gfod1	Cyp4f17
Enc1	Dlgap5		Gfpt2	Cyp51
Eno1	Dlk1		Gga2	Cyth3
Eno3	Dlst		Ggct	D16H22S680E
Enpp5	Dlx2		Gid4	D17Wsu92e
Ensa	Dmd		Git1	D18Ertd653e
Eogt	Dmpk		Gja1	D19Wsu162e
Epas1	Dmwd		Gjc1	D1Bwg0212e
Epb4.1l3	Dnaaf2		Gli3	D430019H16Rik
Epha2	Dnajb4		Glrx	D5Ertd579e
Epha4	Dnajc13		Gltscr2	D8Ertd738e
Ephb2	Dnajc4		Glul	D9Ertd402e
Ephb3	Dnajc8		Gm10075	Daam1
Ephb4	Dnajc9		Gm11974	Dab2
Ephx1	Dnlz		Gm12603	Dact1
Epm2aip1	Dnmt1		Gm12696	Dact2
Ergic3	Dnmt3a		Gm13436	Dad1
Eri2	Dock1		Gm15500	Dag1
Erich1	Dohh		Gm15706	Dalrd3
Erlec1	Dok1		Gm1976	Dap
Ero1l	Dolpp1		Gm2000	Dapk1
Espl1	Dpagt1		Gm4540	Darc
Esyt1	Dph5		Gm5526	Daxx
Esyt2	Dpp9		Gm6548	Dbn1
Etfb	Dpy30		Gm6977	Dcaf5
Ets1	Dr1		Gm7204	Dcaf6
Etv4	Drosha		Gm7332	Dcaf7
Etv5	Dsn1		Gm8186	Dcbld2
Etv6	Dstn		Gm8292	Dclk1
Exo5	Dtl		Gm9531	Dclre1a
Exoc4	Dtnbp1		Gm9769	Dcn
Exoc6b	Dtymk		Gm9800	Dcun1d4
Exoc8	Dus2l		Gmip	Ddah2
Ext2	Dus3l		Gnb1l	Ddhd1
Extl3	Dusp11		Gnb4	Ddi2
F11r	Dusp12		Gnl1	Ddr2
F2r	Dusp23		Gnl2	Ddx10
F3	Dusp3		Gnl3	Deb1
Fabp3	Dusp4		Gnpnat1	Dennd5a
Fabp5	Dusp7		Gon4l	Deptor
Fads2	Dvl2		Gpatch3	Derl1
Fads3	Dvl3		Gpatch4	Desi2
Fam100a	Dynll1		Gphn	Dexi
Fam100b	Dynlt1a		Gpn1	Dfna5
Fam101b	Dynlt1f		Gpr35	Dgat2
Fam103a1	Dyrk1a		Gpr68	Dgka
Fam110a	Dysf		Gprc5a	Dgkk
Fam110b	Dzip1l		Gpt2	Dhcr24
Fam114a1	E130309D02Rik		Gpx8	Dhcr7
Fam115a	E2f7		Gramd3	Dhh
Fam115c	E2f8		Gramd4	Dhrs11
Fam117b	Ebna1bp2		Grasp	Dhrs7
Fam118a	Ecd		Grk5	Dhx58
Fam125a	Ece2		Grwd1	Diablo
Fam129a	Ech1		Gsk3b	Disp1
Fam131b	Echdc2		Gsn	Dkk3
Fam132a	Eci1		Gspt1	Dlc1
Fam13c	Eci2		Gspt2	Dnaja1
Fam149a	Ecscr		Gsr	Dnajb12
Fam160b2	Ect2		Gss	Dnajb9
Fam164a	Eda2r		Gsta1	Dnajc10
Fam168a	Eef1a1		Gsta3	Dnalc1
Fam171b	Eef1d		Gsta4	Dnase1l1
Fam173a	Eef1e1		Gsto1	Dner
Fam174a	Eef1g		Gstp1	Dnm1
Fam176a	Eef2k		Gtf2e1	Dnm2
Fam176b	Efha2		Gtf2f2	Dock11
Fam189b	Efnb1		Gtpbp1	Dock4
Fam18a	Efnb2		Gtpbp10	Dock7
Fam18b	Efs		Gtpbp4	Dok5
Fam198b	Egln2		Gtpbp5	Dopey2
Fam20a	Ehbp1l1		Guk1	Dos
Fam20c	Ehd3		Gxylt2	Dpcd
Fam26e	Ehmt1		H2afy	Dpm2
Fam3c	Ehmt2		H2-D1	Dpm3
Fam46b	Eif1		H2-K1	Dpp4
Fam59b	Eif1a		H2-Ke2	Dpp7
Fam63b	Eif1b		H2-Q4	Dpp8
Fam64a	Eif2b1		H3f3b	Dpysl2
Fam65a	Eif2b3		Habp4	Dpysl3
Fam83d	Eif2s1		Hars	Dram1
Fam84b	Eif3b		Has1	Drap1
Fam89b	Eif3c		Hat1	Dst
Fam98a	Eif3d		Haus2	Dtnb
Fancb	Eif3e		Hax1	Dtx2
Farp1	Eif3g		Hcfc1	Dusp10
Fas	Eif3j1		Hdgfrp3	Dusp14
Fat1	Eif4a1		Heatr1	Dusp18
Fblim1	Eif4a2		Heatr2	Dusp19
Fbln5	Eif4a-ps4		Heatr3	Dusp22
Fbn1	Eif4ebp1		Heatr5a	Dusp28
Fbxl18	Eif4g2		Hectd1	Dusp6
Fbxl20	Eif5		Helb	Dym
Fbxo17	Eif5a		Heph	Dync1li2
Fbxo25	Eif5a2		Herc1	Dync2li1
Fcgrt	Elavl1		Herc2	Dynll2
Fdxr	Elf1		Hgs	Dynlrb1
Fermt2	Elmod2		Hgsnat	Dynlt1b
Fez1	Elovl1		Hhat	Dzip1
Fez2	Elp6		Hilpda	E130012A19Rik
Fgd3	Emc10		Hint1	E130309D14Rik
Fgf10	Emd		Hira	E2f6
Fgfbp3	Eml1		Hirip3	Ebf2
Fgfr2	Emp1		Hivep2	Ecel1
Fgfrl1	Emp2		Hk2	Echdc1
Fggy	Emp3		Hlf	Ecm1
Fhl1	Emx2		Hmga1	Eda
Fhl2	Enah		Hmga1-rs1	Edem1
Fhl3	Endog		Hmox1	Edem2
Fhod1	Eno3		Hnrnpa0	Edem3
Ficd	Enoph1		Hnrnpa1	Edn1
Figf	Entpd6		Hnrnpa3	Eef1a2
Filip1l	Eny2		Hnrnpab	Efemp1
Fis1	Eogt		Hnrnpc	Efhd1
Fkbp10	Ep300		Hnrnpd	Efhd2
Fkbp14	Epb4.1l3		Hnrnpf	Efna2
Fkbp15	Epha2		Hnrnpl	Efna3
Fkbp7	Epha4		Hnrnpm	Efr3a
Fkbp9	Ephb2		Hnrnpu	Egfl7
Flna	Ephb3		Hnrpdl	Egfr
Flnb	Ephb4		Hpgd	Egln1
Flnc	Erap1		Hsd11b1	Egln3
Flot1	Erbb2ip		Hsd3b7	Egr1
Flot2	Ercc1		Hsdl1	Egr2
Fmn1	Ercc4		Hsf1	Egr3
Fmod	Ercc6l		Hsp90ab1	Ehbp1
Fmr1	ERDR1		Hspa14	Ehd4
Fn1	Erf		Hspa4l	Eif2ak1
Folr1	Ergic2		Hspa9	Eif2ak3
Fopnl	Eri2		Hspb8	Eif4ebp2
Fos	Erp29		Hspbp1	Elf4
Foxm1	Espl1		Hspd1	Elfn1
Foxn3	Esyt1		Hsph1	Ell
Foxs1	Esyt2		Htr2a	Ell2
Frk	Ets1		Htt	Elmo2
Frmd8	Etv4		Hus1	Elovl5
Frs2	Etv6		Hvcn1	Elovl6
Fscn1	Exd2		Iars	Elp3
Fstl3	Exog		Ibtk	Emb
Fuca1	Exosc10		Icam1	Emc2
Fuca2	Ezh2		Ick	Emc7
Fut8	F2r		Ide	Emc9
Fxyd6	F3		Idi1	Eml3
Fyco1	Fabp3		Ier2	Eno2
Fzd2	Fabp5		Ier3	Enpep
Fzd5	Fabp7		Ifi203	Enpp1
Fzd7	Fam100a		Ifi204	Enpp4
Fzd8	Fam118a		Ifi27l1	Enpp5
G2e3	Fam129a		Ifi27l2a	Ensa
G3bp2	Fam134a		Ifi35	ENTPD4
Gab1	Fam13c		Ifih1	Entpd5
Gabarap	Fam149a		Ifit1	Epas1
Gadd45b	Fam149b		Ifit3	Epb4.1
Gadd45g	Fam168b		Ifitm2	Epb4.1l2
Gale	Fam176a		Ifitm3	Epb4.1l5
Galm	Fam176b		Ifrd1	Epg5
Galntl4	Fam178a		Ifrd2	Ephb6
Gas2l1	Fam193a		Ift57	Ephx1
Gas6	Fam195b		Igbp1	Epn2
Gata2	Fam203a		Igf2bp2	Eps15
Gatsl3	Fam20a		Igfbp3	Erc1
Gba	Fam40a		Igfbp5	Ercc5
Gbas	Fam49b		Igtp	Ereg
Gcnt2	Fam53a		Iigp1	Ergic1
Gdf11	Fam64a		Ikbkg	Eri1
Gdf15	Fam83d		Il11	Erich1
Gdf6	Fam84b		Il13ra1	Erlec1
Gemin7	Fam89b		Il15ra	Erlin2
Ggcx	Fam92a		Il17d	Ermp1
Ggta1	Fam96a		Il1r1	Ern1
Ghitm	Fam98b		Il1rl1	Ero1l
Ghr	Fancb		Il1rl2	Ero1lb
Gipc1	Fancl		Il33	Errfi1
Gipc2	Farp1		Il6	Esd
Gla	Farsa		Il6ra	Esm1
Glb1	Fastkd3		Ilf3	Etfa
Gldn	Fat1		Imp3	Ethe1
Glipr1	Fbl		Imp4	Etnk1
Glipr2	Fblim1		Impdh1	Etv3
Glis2	Fbln5		Impdh2	Etv5
Glt25d1	Fbrs		Ing5	Evi5l
Gltp	Fbxl19		Ino80	Exoc2
Gm10094	Fbxo17		Ino80c	Exoc3
Gm11451	Fbxo30		Insig1	Exoc3l4
Gm11610	Fbxo4		Ints1	Exoc6
Gm11818	Fbxo5		Ints3	Ext1
Gm12481	Fbxo6		Ints4	Ezh1
Gm14005	Fdx1l		Ints5	Ezr
Gm14325	Fen1		Ints7	F11r
Gm14326	Fermt2		Ints9	F730043M19Rik
Gm2a	Fez2		Ipmk	Fabp4
Gm5424	Fgd1		Ipo7	Fads1
Gm5617	Fgd3		Irak1	Fads2
Gm8773	Fgfbp3		Irak3	Fads3
Gm98	Fgfr2		Irf2	Fads6
Gmcl1	Fh1		Irf2bp1	Fam102a
Gmpr	Fhl1		Irf2bp2	Fam102b
Gna12	Fhl2		Irf7	Fam108a
Gnai2	Fhl3		Irf9	Fam108b
Gnaq	Fhod1		Irgm2	Fam110a
Gnas	Figf		Isg15	Fam115c
Gnb5	Fignl1		Isg20l2	Fam117a
Gng11	Filip1l		Isl1	Fam120b
Gng2	Fip1l1		Isoc1	Fam124a
Gng8	Fis1		Isy1	Fam125a
Gns	Fiz1		Itgb2	Fam129b
Golga4	Fjx1		Itgb3	Fam131a
Golga5	Fkbp10		Itpa	Fam131c
Golm1	Fkbp1a		Itpripl1	Fam134b
Gpam	Fkbp4		Itpripl2	Fam13b
Gpc4	Fkrp		Ivns1abp	Fam168a
Gpc6	Fktn		Jmjd1c	Fam171b
Gpnmb	Flcn		Josd1	Fam173a
Gpr137b	Flna		Junb	Fam174b
Gpr176	Flnb		Kansl2	Fam181b
Gpx1	Fmod		Kars	Fam188a
Gpx3	Fmr1		Kat2a	Fam18b
Gpx4	Fnip2		Kat8	Fam32a
Gpx7	Fntb		Katnb1	Fam46a
Gramd1a	Foxf2		Kcne4	Fam49a
Grb10	Foxm1		Kctd13	Fam50a
Grem1	Foxn2		Kdelc1	Fam54b
Grem2	Foxs1		Kdm1b	Fas
Gria3	Frk		Khdrbs1	Fbxl20
Grina	Frrs1		Khsrp	Fbxo2
Grn	Fscn1		Kif2a	Fbxo21
Gstk1	Fst		Kitl	Fbxo25
Gstm2	Ftsj1		Klf10	Fbxo34
Gstm4	Fubp1		Klf2	Fbxo36
Gstt1	Fuca2		Klf4	Fbxo44
Gstt3	Fus		Klf9	Fbxo8
Gtf3c1	Fut8		Kti12	Fcgrt
Gtse1	Fxr1		L2hgdh	Fchsd1
Gucy1a2	Fzd5		L3mbtl2	Fcor
Gulp1	Fzd7		Lamc1	Fdps
Gyg	G0s2		Larp1	Fdxr
Gys1	G2e3		Larp4	Fech
H2afv	G3bp1		Larp6	Fem1b
H2afx	G6pc3		Lars	Fetub
H2-DMb1	Gab1		Layn	Fgf10
Haghl	Gabpb1		Lbr	Fgf11
Hand2	Gadd45b		Ldlr	Fgfr1
Has2	Gadd45g		Ldlrad3	Fgfrl1
Haus4	Gadd45gip1		Lgals3	Fibp
Haus7	Galc		Lgals3bp	Ficd
Hbegf	Galk1		Lgals8	Fig4
Hbs1l	Galm		Lgr4	Fkbp14
Hcfc1r1	Galntl4		Lif	Fkbp5
Hck	Gar1		Limd1	Fkbp8
Hdlbp	Gars		Limk1	Fkbpl
Heatr7a	Gas1		Llgl1	Flad1
Hebp2	Gas5		Llph	Flot1
Hes6	Gas6		Lmnb2	Flrt2
Hexa	Gata6		Lmo2	Flt4
Hexb	Gatc		Lmtk2	Flywch2
Hif1a	Gbas		Loxl1	Fmnl2
Higd2a	Gcsh		Lpcat1	Fmo5
Hip1	Gdap2		Lpcat3	Fn1
Hist1h1c	Gdf15		Lrfn3	Fn3krp
Hist1h2bc	Gemin6		Lrig1	Fnbp1
Hist1h4i	Gemin7		Lrp3	Fndc3a
Hist3h2a	Get4		Lrp5	Foxo1
Hivep1	Gfer		Lrp6	Foxo3
Hmgb2	Gfod1		Lrp8	Foxo4
Hmgn3	Ghr		Lrrc49	Fpgt
Hmgn5	Gins1		Lrrc8b	Frmd8
Hmmr	Gjc1		Lrrc8d	Fsd1
Hoxb2	Glipr1		Lrrfip2	Fstl3
Hoxb3	Glipr2		Lrrn4cl	Fth1
Hoxb4	Glrx3		Lsg1	Ftl1
Hoxb5	Glrx5		Lsm14b	Fuca1
Hoxb6	Glt25d1		Ltbp1	Fut10
Hoxb9	Gm10075		Ltbp4	Fuz
Hoxc6	Gm10123		Ltv1	Fxyd5
Hp	Gm11451		Luc7l	Fxyd6
Hp1bp3	Gm11610		Lum	Fyco1
Hpcal1	Gm11627		Ly6a	Fzd4
Hrsp12	Gm11974		Ly6c1	G6pdx
Hs2st1	Gm12254		Ly6e	Gaa
Hs6st1	Gm12696		Lyar	Gab2
Hs6st2	Gm12824		Lypla2	Gabarapl1
Hsbp1	Gm13597		Lyrm4	Gabarapl2
Hscb	Gm14325		Lysmd2	Gabra3
Hsd17b11	Gm14326		Lyz2	Gabrb3
Hsp90b1	Gm14681		Mafg	Gabre
Hspa2	Gm16286		Magoh	Gadd45a
Hspb1	Gm4202		Mak16	Galk2
Hspb11	Gm53		Maml1	Galnt1
Hspb2	Gm6180		Man1a	Galnt10
Hspb6	Gm6863		Man2a1	Galntl1
Hspb7	Gm7120		Map2k3	Gap43
Htr1b	Gm7332		Map3k2	Gas7
Hyi	Gm7809		Mapk11	Gatsl2
Hyls1	Gm7901		Mapk12	Gba
Iah1	Gm7964		Mapk1ip1l	Gbe1
Id2	Gm8773		Mapk6	Gca
Id4	Gm9531		Mapre2	Gcap14
Idh2	Gm9800		March3	Gcat
Idh3a	Gmcl1		Mat2a	Gcc2
Ifi30	Gmeb1		Maz	Gch1
Ifi47	Gmeb2		Mbd1	Gchfr
Ifngr2	Gmpr		Mbip	Gclc
Ift20	Gmpr2		Mbtps2	Gclm
Ift80	Gmps		Mcart1	Gda
Igf1r	Gnaq		Mcc	Gde1
Igfbp2	Gnb1		Mcm2	Gdf11
Igfbp4	Gnb2		Mcm3	Gfpt2
Igfbp7	Gne		Mcm4	Ggct
Igsf8	Gnpat		Mcm5	Ggcx
Ikbip	Gnpda2		Mcm6	Ggh
Il10rb	Gpam		Mcmbp	Ggps1
Il1rap	Gpc6		Mcoln2	Ggt7
Il3ra	Gpn1		Mcrs1	Ghitm
Il4ra	Gpnmb		Mdn1	Gid4
Il6st	Gpr124		Meaf6	Ginm1
Ilk	Gpr176		Mecp2	Git1
Ilvbl	Gpr180		Mecr	Gja1
Impa2	Gps1		Med1	Gjb3
Incenp	Gpsm1		Med13l	Glce
Inf2	Gpx1		Med14	Gldn
Ing4	Gpx7		Med17	Glg1
Inhbb	Gpx8		Med26	Glis2
Inpp5a	Grb10		Megf9	Glrb
Inpp5k	Grem1		Mest	Glrx
Inppl1	Grem2		Metap1d	Gltp
Ipp	Gria3		Mettl1	Glul
Iqgap3	Grk6		Mettl16	Gm10094
Irak2	Grwd1		Mettl18	Gm10116
Isca2	Gsdmd		Mettl21d	Gm10567
Iscu	Gspt1		Mex3b	Gm11520
Isg20	Gtf2f1		Mfap3l	Gm11816
Islr	Gtf2h1		Mfhas1	Gm12193
Isoc2b	Gtf2h2		Mfsd10	Gm12541
Isyna1	Gtf2h4		Mfsd7b	Gm12796
Itfg1	Gtf2i		Mgst1	Gm13431
Itga11	Gtf3a		Micall1	Gm15051
Itga3	Gtf3c3		Mina	Gm15706
Itga5	Gtf3c6		Mipep	Gm15800
Itga6	Gtse1		Mitd1	Gm16515
Itgb1	Gucy1a2		Mki67ip	Gm20544
Itgb5	Gusb		Mlkl	Gm2373
Itm2b	Gyg		Mll1	Gm5424
Itm2c	Gypc		Mlx	Gm5526
Itpr1	Gys1		Mlycd	Gm6548
Itpr3	H2afx		Mmd	Gm6712
Jag1	H2afz		Mmp19	Gm6977
Jdp2	Has2		Mmp3	Gm7204
Jph2	Hat1		Mnda	Gm7293
Jub	Haus4		Mndal	Gm98
Jund	Hbs1l		Mocos	Gmds
Jup	Hcfc1		Mogs	Gnai3
Kank1	Hck		Mon1b	Gnao1
Kank2	Hdgf		Morc3	Gnb5
Kazald1	Hdlbp		Mphosph10	Gng7
Kazn	Heatr1		Mpp6	Gnl3l
Kcnab1	Heatr3		Mrfap1	Gnptab
Kctd10	Heatr6		Mri1	Gnptg
Kctd5	Hells		Mrpl12	Golga4
Kctd9	Herpud1		Mrpl21	Golgb1
Kdelr2	Hgf		Mrpl3	Golim4
Kdelr3	Hhipl1		Mrpl35	Golph3
Khdrbs3	Hiat1		Mrpl36	Golph3l
Kidins220	Hic1		Mrpl38	Gorab
Kif11	Hif1a		Mrpl39	Gosr2
Kif18a	Hipk3		Mrpl4	Gpc3
Kif1a	Hirip3		Mrpl40	Gpcpd1
Kif20a	Hist1h1c		Mrpl42	Gpi1
Kif20b	Hjurp		Mrpl50	Gpm6b
Kif22	Hmbs		Mrps18a	Gpr108
Kif23	Hmga2		Mrps2	Gpr64
Kif2c	Hmgb1		Mrps22	Gprc5a
Kif4	Hmgb2		Mrps27	Gpsm3
Kifc1	Hmgn1		Mrps31	Gramd3
Klc2	Hmgn2		Mrps5	Gramd4
Klf13	Hmgn3		Mrto4	Grik5
Klhl13	Hmmr		Msh2	Grina
Klhl18	Hn1l		Msh6	Grlf1
Klhl22	Hnrnpa1		Msl2	Grn
Klhl23	Hnrnpa2b1		Mt1	Gsn
Klhl26	Hnrnpab		Mt2	Gspt2
Kntc1	Hnrnpc		Mt3	Gsr
Kpna2	Hnrnpd		Mta1	Gss
Kpna4	Hnrnph1		Mtap	Gsta1
Krcc1	Hnrnpk		Mtap7d2	Gsta2
Ksr1	Hnrnpl		Mtdh	Gsta3
L3hypdh	Hnrnpm		Mthfd1	Gsta4
Lacc1	Hnrnpul1		Mthfd1l	Gstk1
Lactb	Hnrpdl		Mthfd2l	Gstm1
Lama5	Hnrpll		Mtmr1	Gstm2
Lamb2	Hoxb2		Mtmr10	Gstm4
Lamp1	Hoxb3		Mtmr11	Gstm5
Lamp2	Hoxb5		mt-Nd2	Gstm6
Lamtor2	Hoxc13		Mtpap	Gstm7
Laptm4a	Hoxc6		Mtrr	Gstp1
Large	Hp		Mum1	Gstt1
Larp1b	Hras1		Mybbp1a	Gstt3
Lasp1	Hs2st1		Myc	Gtdc1
Lass6	Hs6st2		Myd88	Gtdc2
Lbh	Hsd17b10		Myg1	Gtf2b
Lbp	Hsf1		Mylk2	Gtf2ird1
Lclat1	Hspb2		Myo19	Gtpbp2
Ldhb	Hspb6		Myof	Gxylt1
Lepre1	Hspb7		Myst2	Gxylt2
Leprel4	Hspbp1		Myst3	Gzf1
Leprot	Htr1b		Naa10	H13
Lfng	Htr2a		Naa25	H1f0
Lgals1	Hyal2		Naa38	H2-Ab1
Lgals9	Id2		Naa50	H2afj
Lgi2	Id3		Nadk	H2-D1
Lgmn	Id4		Naf1	H2-DMa
Lhfp	Ide		Nagpa	H2-DMb1
Lima1	Idh3a		Nampt	H2-K1
Limch1	Idua		Nasp	H2-Ke2
Limd2	Ier5l		Nat10	H2-Ke6
Lims2	Iffo2		Nav1	H2-M3
Lin9	Ifi27l2b		Nav1	H2-Q4
Lipo1	Ifitm3		Nav3	H2-Q7
Llgl2	Ifrd2		Ncapd3	H2-T22
Lman2l	Igf1		Ncbp1	H2-T23
Lmcd1	Igfbp3		Ncdn	H6pd
Lmf2	Igfbp4		Ncl	Habp4
Lmo4	Igfbp6		Ndnl2	Hadh
Lmod1	Igfbp7		Ndst2	Hagh
Lox	Ikbkap		Ndufaf4	Has1
Loxl2	Il1rl2		Nedd4l	Hbegf
Loxl3	Il6		Nefm	Hbp1
Loxl4	Ilf2		Nelf	Hcfc1r1
Lpar6	Ilf3		Nf2	Hcn2
Lphn2	Ilk		Nfatc1	Hdac11
Lpl	Ilvbl		Nfe2l2	Hdac4
Lpp	Impa1		Nfkb1	Heca
Lrp10	Impa2		Nfkb2	Heg1
Lrp11	Impact		Nfkbia	Hemk1
Lrpap1	Impdh2		Nfkbiz	Heph
Lrrc27	Incenp		Ngdn	Herc1
Lrrc28	Ing1		Ngf	Herc2
Lrrc42	Ing5		Nhp2	Herc3
Lrrc4c	Inhba		Nhp2l1	Herc6
Lrrcc1	Inhbb		Nin	Herpud2
Lrrfip1	Ino80e		Nip7	Hexb
Lrrn2	Inppl1		Nkain1	Hfe
Lrrn4	Ints12		Nkrf	Hgs
Lsm11	Ints7		Nle1	Hgsnat
Ltbp2	Ipo9		Nmd3	Hid1
Ltbp3	Iqgap3		Nmi	Higd1a
Lurap1l	Irak2		Nmt2	Higd2a
Luzp1	Irf2bp1		Nob1	Hint2
Lxn	Irgm1		Noc2l	Hip1
Lyn	Islr		Noc3l	Hivep1
Lynx1	Ist1		Noc4l	Hivep3
Lyrm2	Isy1		Nod1	Hk1
Lzts2	Itch		Nol10	Hmgn5
M6pr	Itga1		Nol12	Hmox1
Mad2l1	Itga11		Nol6	Hnrnph2
Maea	Itga5		Nol8	Hook2
Maff	Itga9		Nol9	Hopx
Mafk	Itpkb		Nolc1	Hoxa1
Maged1	Itpr1		Nomo1	Hoxb13
Maged2	Itpripl2		Nop10	Hoxb8
Magee1	Itsn2		Nop16	Hoxb9
Mageh1	Iws1		Nop2	Hpcal1
Magt1	Jag1		Nop56	Hpgd
Maml2	Jagn1		Nop58	Hpse
Man1c1	Jak2		Notch2	Hr
Man2a2	Jdp2		Npm1	Hrsp12
Man2b1	Jph2		Npr1	Hs1bp3
Man2b2	Jub		Npr3	Hsd11b1
Map1lc3a	Kat2a		Nptx1	Hsd17b12
Map2k4	Kcnab1		Nqo1	Hsd17b4
Map3k10	Kctd15		Nr1h3	Hsd17b7
Map3k11	Kctd3		Nr2c2ap	Hsdl2
Map4k3	Kctd5		Nr2f2	Hsf2
Map4k5	Kctd6		Nr4a1	Hsp90aa1
Mapk13	Kctd9		Nr4a2	Hspa12b
Mapk3	Kdelc2		Nr4a3	Hspa13
Mapkbp1	Kdelr2		n-R5-8s1	Hspa1a
Marcks	Kdelr3		Nrcam	Hspa2
Marcksl1	Kdm3b		Nrp1	Hspa4l
Mark1	Kdm4a		Nsd1	Hspb1
Marveld1	Kdm4c		Nsun2	Htatip2
Mbnl2	Keap1		Ntmt1	Htra1
Mcam	Khdrbs1		Ntn1	Hvcn1
Mcee	Khdrbs3		Nuak2	Hyal1
Mdga1	Khsrp		Nubp2	Icam1
Mdk	Kif11		Nudc	Icmt
Me1	Kif18a		Nudcd3	Idi1
Me2	Kif20a		Nudt19	Idnk
Meg3	Kif20b		Nudt9	Ier3
Melk	Kif22		Nufip1	Ifi203
Metrnl	Kif23		Nup153	Ifi204
Mettl21a	Kif2c		Nup155	Ifi27l1
Mfge8	Kif4		Nup188	Ifi27l2a
Mfn2	Kifc1		Nup43	Ifi30
Mgat1	Kirrel		Nup54	Ifi35
Mgat3	Klc2		Nup62	Ifih1
Mgll	Klf10		Nup85	Ifit1
Mgmt	Klf6		Nup98	Ifit3
Mgp	Klhdc5		Nvl	Ifitm1
Mgrn1	Klhl18		Oaf	Ifitm10
Mical1	Klhl21		Oas1a	Ifrd1
Mical2	Klhl23		Oasl1	Ift20
Mical3	Kntc1		Oasl2	Ift57
Micall2	Kpna6		Obfc1	Ift88
Mid1	Kpnb1		Odc1	Igdcc4
Mid2	Krit1		Ogg1	Igf2
Mis18bp1	L3hypdh		Ogn	Igf2r
Mki67	Lactb		Ogt	Igfbp2
Mkl1	Lancl2		Ola1	Iglon5
Mlec	Lap3		Olr1	Igsf10
Mllt3	Larp1		Opn3	Igsf3
Mmgt1	Larp4		Orai3	Igtp
Mmgt2	Larp7		Orc2	Iigp1
Mmp10	Lasp1		Osgin1	Il13ra1
Mmp11	Lass2		Osr2	Il17rd
Mmp13	Lass6		Otud3	Il18
Mmp17	Lats1		Otud4	Il1rap
Mmp23	Lbh		P2ry2	Il33
Mns1	Lbr		Pa2g4	Il34
Mob3a	Lclat1		Pabpc1	Il3ra
Morc2a	Ldha		Paics	Ildr2
Morn4	Lepre1		Pak1	Imp3
Mospd1	Leprel2		Panx1	Impdh1
Mpi	Lfng		Papd5	Inpp1
Mpp5	Lgals1		Park7	Inpp5k
Mprip	Lgals3bp		Parp12	Insig1
Mpst	Lgalsl		Parp14	Insl6
Mpv17l2	Lgi2		Parp9	Ints3
Mpzl1	Lhfp		Parvb	Ints9
Mr1	Lif		Patl1	Ip6k2
Mrap	Lig1		Paxip1	Ipo13
Mras	Lig3		Pcbp1	Ipo5
Mrc2	Lima1		Pcdh19	Ipo7
Mrgprf	Limd2		Pcdh9	Iqgap1
Mrm1	Lims1		Pcf11	Iqgap2
Mrpl54	Lims2		Pcna	Iqsec1
Mrvi1	Lin54		Pcolce2	Iqsec2
Msn	Lin7c		Pcyt1a	Irak3
Msrb1	Lin9		Pdcd11	Irf1
Msrb3	Lipo1		Pdcd7	Irf2
Mtap1b	Lmcd1		Pde4d	Irf2bpl
Mtap1s	Lmf2		Pdf	Irf5
Mtap6	Lmna		Pdgfra	Irgm2
Mtch1	Lmnb1		Pdk4	Isca2
mt-Cytb	Lmnb2		Pdp1	Iscu
Mtfr1	Lmo4		Pdpn	Isg15
Mthfr	Lmod1		Pdxk	Isoc1
Mtmr14	Lnp		Pdzd4	Isyna1
mt-Nd5	Loxl1		Peli1	Itfg1
Mtss1	Loxl3		Penk	Itfg3
Mtss1l	Lpar6		Peo1	Itga3
Mtus2	Lphn2		Per1	Itga7
Mum1l1	Lpp		Pes1	Itgb3
Mus81	Lrdd		Pf4	Itgb5
Mustn1	Lrfn4		Pfas	Itih5
Mut	Lrig3		Pfdn2	Itm2a
Mxd4	Lrrc27		Pfn2	Itm2b
Mxra7	Lrrc41		Pgam5	Itm2c
Myadm	Lrrc4c		Pgd	Itpk1
Mycl1	Lrrc59		Pgm1	Jak1
Myef2	Lrrc61		Pgs1	Jam2
Myeov2	Lrrcc1		Phb	Jmjd1c
Myh10	Lrrfip1		Phb2	Josd2
Myh11	Lrrk1		Phf14	Jph4
Myh9	Lrrn2		Phf2	Junb
Myl12a	Lrrn4		Phlda1	Jund
Myl6	Lsm11		Pi15	Jup
Myl6b	Lsm12		Pi16	Kansl2
Myl9	Lsm14a		Pigt	Kcmf1
Mylk	Lsm2		Pigu	Kcnab2
Myo10	Lsm3		Pigw	Kcnq4
Myo1b	Lsm4		Pikfyve	Kcp
Myo1c	Lsm6		Pim3	Kctd21
Myo1d	Lsp1		Pinx1	Kdsr
Myo1e	Ltbp2		Pip4k2c	Khk
Mzt1	Ltbr		Pir	Kif13b
Nacad	Luc7l2		Pitpnb	Kif1a
Nacc2	Luc7l3		Pkd2	Kif21b
Nagk	Lxn		Pknox1	Kif3a
Nans	Ly96		Pla2g4a	Kif3b
Narf	Lyar		Plagl2	Kif3c
Nat2	Lyn		Plat	Kif5c
Nav2	Lyz2		Plaur	Kifap3
Ncam1	Lztr1		Plekha3	Kitl
Ncapd2	Lzts2		Plekha4	Klf13
Ncapg	M6pr		Plekhm1	Klf2
Ncaph	Mad2l1		Plekhm2	Klf4
Nck2	Maged1		Plekho2	Klf9
Ndc80	Magoh		Plin2	Klhdc8a
Nde1	Magohb		Plk2	Klhdc8b
Ndrg4	Mak16		Plk3	Klhl12
Ndufa11	Maml1		Plrg1	Klhl13
Ndufa13	Maml2		Plscr1	Klhl22
Ndufa3	Man2a1		Pmepa1	Klhl24
Ndufa7	Man2a2		Pml	Klhl25
Ndufc1	Manf		Pnpt1	Klhl26
Ndufv3	Map2k2		Podxl	Klhl28
Neat1	Map2k3		Pola1	Klhl36
Nedd4	Map2k5		Pold1	Klhl7
Nedd9	Map2k7		Pold2	Klhl9
Nek2	Map3k10		Polr1a	Klk8
Neo1	Map3k6		Polr1b	Klraq1
Nes	Map4k3		Polr1c	Kpna4
Nexn	Map4k5		Polr1e	Kremen1
Nfatc4	Mapkbp1		Polr2e	Krt19
Ngfrap1	Mapre1		Polr2f	Krt80
Nhlrc3	Marcksl1		Polr2h	L2hgdh
Nicn1	Mark1		Polr3b	L3mbtl3
Nid2	Marveld1		Polr3e	Lama2
Nipal1	Matr3		Polr3f	Lama4
Nkd1	Maz		Pom121	Lama5
Nkd2	Mbd3		Pop1	Lamb2
Nkx3-2	Mboat7		Por	Lamc1
Nlk	Mcm10		Ppa1	Lamtor1
Nnt	Mcm2		Ppan	Lamtor2
Nov	Mcm3		Ppard	Lancl1
Npnt	Mcm3ap		Ppat	Laptm4b
Npr2	Mcm4		Ppid	Large
Nptn	Mcm5		Ppie	Larp6
Nradd	Mcm6		Ppif	Las1l
Nrp2	Mcph1		Ppil1	Lass4
Nt5dc2	Mdk		Ppil4	Lbp
Ntn4	Mdm4		Ppm1d	Lcmt1
Nuak1	Mdp1		Ppp1r14b	Ldoc1l
Nub1	Me2		Ppp1r15b	Lefty1
Nucb1	Meaf6		Ppp1r3e	Lgals3
Nucb2	Med10		Ppp1r8	Lgals9
Nudt18	Med11		Ppp2r1a	Lgmn
Nudt4	Med12		Ppp2r1b	Lgr4
Nuf2	Med13l		Ppp2r5a	Lhfpl2
Nupl2	Med9		Ppp6r1	Lifr
Nusap1	Mef2a		Pprc1	Limd1
Nxn	Melk		Pptc7	Limk1
Nxph3	Mepce		Ppwd1	Lipa
Nynrin	Mettl1		Prdx1	Lman1
Oaz2	Mettl22		Prdx3	Lman2
Ociad1	Mettl9		Prdx5	Lman2l
Ogdhl	Mex3c		Prdx6	Lmbr1
Ogfod2	Mex3d		Prep	Lmbr1l
Olfm2	Mfap5		Prg4	Lmbrd1
Olfml2b	Mfsd1		Prkd3	Lmbrd2
ORF63	Mfsd5		Prkx	Lmo2
Ormdl3	Mgat1		Prmt1	Lmtk2
Os9	Mgat2		Prmt3	Lmtk3
Osbpl11	Mgll		Prmt5	Lnpep
Ost4	Mgmt		Prmt6	Loh12cr1
Ostf1	Mgp		Prmt7	Lonp2
Ostm1	Mical1		Procr	Lox
Oxct1	Mical2		Prpf19	Loxl2
Oxld1	Micall1		Prpf3	Lpar1
Oxr1	Micall2		Prpf38a	Lpcat3
P4ha1	Mid2		Prpf4	Lpcat4
P4ha2	Mier2		Prpf8	Lpgat1
P4ha3	Mier3		Prps1	Lpin1
Pafah1b3	Mif		Prps1l3	Lpl
Paip2	Mis18a		Prrc2c	Lrba
Paip2b	Mis18bp1		Prrx1	Lrig1
Palld	Mki67		Psat1	Lrp10
Palm2	Mlf1ip		Psma1	Lrp11
Pamr1	Mlkl		Psma2	Lrp3
Paqr8	Mlst8		Psma3	Lrp5
Pard6g	Mmachc		Psma5	Lrp6
Parm1	Mmgt1		Psma7	Lrp8
Parp3	Mmp10		Psmb3	Lrrc17
Parpbp	Mmp13		Psmb5	Lrrc20
Parva	Mmp14		Psmc1	Lrrc3
Pawr	Mmp2		Psmc2	Lrrc49
Pbk	Mmp23		Psmc5	Lrrc8b
Pbx3	Mns1		Psmd1	Lrrfip2
Pbxip1	Mob3a		Psmd11	Lrrn4cl
Pcdh1	Mogs		Psmd2	Lsm1
Pcdh18	Morf4l2		Psmd3	Lta4h
Pcgf5	Mpdu1		Psmd5	Ltbp1
Pck2	Mphosph10		Psmd7	Ltbp3
Pcmtd1	Mphosph6		Psme3	Ltbp4
Pcolce	Mrap		Psmg1	Lum
Pcsk6	Mre11a		Psmg2	Ly6a
Pcyox1l	Mrgprf		Psmg3	Ly6c1
Pdcl3	Mri1		Psmg4	Ly6e
Pde3a	Mrm1		Ptcd2	Ly6f
Pde4dip	Mrp63		Ptges	Lynx1
Pde8b	Mrpl11		Ptges2	Lyrm5
Pdgfa	Mrpl12		Ptges3	Lysmd2
Pdgfc	Mrpl15		Ptgfrn	Lyst
Pdgfd	Mrpl16		Ptgir	Macf1
Pdgfrb	Mrpl3		Ptgis	Macrod1
Pdha1	Mrpl32		Ptgs1	Mad2l1bp
Pdia3	Mrpl37		Ptgs2	Maff
Pdia4	Mrpl41		Ptma	Mafk
Pdia5	Mrpl46		Ptplad1	Magee1
Pdia6	Mrpl51		Ptpn13	Magi3
Pdk1	Mrpl53		Ptpn2	Malat1
Pdlim1	Mrpl54		Ptprj	Man1a
Pdlim2	Mrpl9		Purb	Maoa
Pdlim5	Mrps15		Pus1	Maob
Pdlim7	Mrps18b		Pus3	Map1lc3a
Pdrg1	Mrps2		Pus7	Map3k14
Pdxdc1	Mrps28		Pvr	Map3k4
Pdzd11	Mrps30		Pwp1	Map4k4
Pdzrn3	Mrps6		Pwp2	Mapk11
Pea15a	Mrps7		Pxn	Mapk13
Pef1	Mrs2		Pycr2	Mapk3
Peg10	Mrto4		Pycrl	Mapk8ip1
Peg3	Mrvi1		Qsox2	Mapk8ip2
Peli2	Msrb1		Qtrt1	Mapk9
Pex19	Msrb3		Qtrtd1	Mapre2
Pfdn1	Msto1		Rab10	Mapre3
Pfkfb3	Mtap1s		Rab20	Mapt
Pfkl	Mtdh		Rab28	March2
Pfkm	Mtfr1		Rabggtb	March3
Pfn1	Mthfd1		Rad1	March6
Pgcp	Mthfd1l		Rae1	March9
Pgf	Mthfd2		Rai14	Marf1
Pgls	Mthfr		Ralgapa1	Mat2a
Phf1	Mtmr11		Ramp2	Matn2
Phf13	Mtmr2		Ramp3	Mbp
Phf20l1	Mtrf1l		Rapgef1	Mbtps1
Phlda3	Mtrr		Rassf8	Mcc
Phldb2	Mtss1		Raver1	Mccc1
Phospho2	Mtss1l		Rbbp5	Mcee
Phyh	Mtus2		Rbfa	Mcfd2
Pias2	Mum1		Rbm10	Mcoln1
Picalm	Mustn1		Rbm15	Mcts1
Pigh	Myadm		Rbm19	Mdfi
Pigs	Mybbp1a		Rbm27	Mdh1
Pih1d1	Mybl1		Rbm34	Mdm1
Pik3c2a	Mybl2		Rbm8a	Mdm2
Pik3r1	Myc		Rbmx	Me1
Pik3r3	Mycl1		Rbmxl1	Mecr
Pilra	Myef2		Rbp4	Med14
Pink1	Myh10		Rbpj	Med25
Pip4k2a	Myh11		Rc3h1	Med31
Pip5k1c	Myh9		Rcc1	Megf8
Pisd-ps1	Myl6		Rcc2	Megf9
Pja1	Myl9		Rcl1	Meis1
Pja2	Mylk		Rcor2	Mesdc2
Pkd1	Myo10		Rdh10	Mest
Pkdcc	Myo19		Reep3	Metap1
Pkia	Myo1b		Relb	Metap1d
Pkig	Mzt1		Reps1	Mfap3
Pkp2	N6amt1		Retsat	Mfap3l
Pkp4	N6amt2		Rfc1	Mfhas1
Pla1a	Naa10		Rffl	Mfsd12
Pla2g15	Naa15		Rgma	Mfsd6
Pla2g16	Naa38		Rgmb	Mfsd7b
Plac8	Nab2		Rhob	Mgarp
Plau	Naca		Riok2	Mgat3
Plcb3	Nacad		Riok3	Mgst1
Plcb4	Nacc1		Rnaseh1	Mgst3
Plcxd2	Nacc2		RNaseP_nuc	MIA3
Pld2	Nagk		Rnf115	Mib2
Pld3	Nap1l4		Rnf126	Micu1
Plekha2	Nars		Rnf130	Mitf
Plekhb2	Nasp		Rnf138	Mknk1
Plekhf1	Nat10		Rnf145	Mknk2
Plekhg2	Nav2		Rnf167	Mkx
Plekhg3	Nbn		Rnf213	Mllt3
Plekho1	Ncapd2		Rnf219	Mlxip
Plin3	Ncapd3		Rnf31	Mlycd
Plk1	Ncapg		Rnf40	Mmd
Plk4	Ncapg2		Rnh1	Mmp3
Plod1	Ncaph		Rnmt	Mmp8
Plod2	Ncl		Rnps1	Mob2
Pls3	Ncoa6		Rod1	Mocos
Plscr3	Ncs1		RP23-285C18.2	Mocs2
Plxdc2	Nde1		RP24-64D24.4	Mogat2
Plxna1	Ndn		Rpap3	Mon1b
Plxnb2	Ndst2		Rpf1	Morn2
Plxnd1	Ndufa11		Rpf2	Morn4
Pmaip1	Ndufb2		Rpia	Mosc2
Pmf1	Ndufb8		Rpl10a	Mospd1
Poc1a	Ndufs1		Rpl10a-ps1	Mospd2
Pofut2	Nedd1		Rpl14	Mpc1
Polk	Nedd4		Rpl18	Mpc2
Pomgnt1	Nek2		Rpl19-ps11	Mpdz
Pon2	Nek6		Rpl22	Mpp2
Pon3	Neo1		Rpl26	Mpp7
Pop4	Net1		Rpl29	Mpst
Popdc2	Nexn		Rpl3	Mr1
Postn	Nfatc4		Rpl30	Mrc2
Ppap2a	Nfkbia		Rpl31	Mrpl10
Ppap2c	Nfu1		Rpl32	Mrpl13
Pparg	Nfx1		Rpl34	Mrpl24
Ppm1b	Nfya		Rpl36	Mrpl33
Ppme1	Nfyc		Rpl36a	Mrpl38
Ppp1r12a	Ngdn		Rpl36al	Mrps12
Ppp1r12b	Nhp2		Rpl37	Ms4a4d
Ppp1r14a	Nid1		Rpl4	Msi1
Ppp1r18	Nip7		Rpl5	Msi2
Ppp3ca	Nipa2		Rpl7	Mst1r
Pqlc3	Nipal1		Rpl7a	Mt1
Prc1	Nipsnap3b		Rpl8	Mt2
Prcp	Nkd1		Rplp2	Mt3
Prdx2	Nkx3-2		Rpn1	Mtap
Prdx4	Nmd3		Rpp14	Mtap1a
Prelid1	Nme2		Rpp25	Mtap1b
Prelp	Nme4		Rpp30	Mtap2
Prepl	Nme6		Rps14	Mtap4
Prkab2	Nmnat1		Rps15	Mtap7d2
Prkacb	Nmral1		Rps15-ps2	Mtm1
Prkag2	Nnt		Rps16	Mtmr1
Prkar2b	Nob1		Rps18	Mtmr3
Prkcd	Noc2l		Rps19bp1	mt-Nd5
Prkcsh	Noc4l		Rps21	mt-Rnr1
Prkg2	Nol10		Rps23	Mtus1
Prkra	Nol9		Rps25	Mut
Prmt10	Nolc1		Rps26	Mvp
Prmt2	Nono		Rps27a	Mxi1
Prnp	Nop16		Rps3	Mxra7
Prrc1	Nop2		Rps3a	Mycbp
Prrx2	Nop56		Rps4x	Mycbp2
Prss23	Nop58		Rps5	Myeov2
Psap	Npm1		Rps6	Myl12b
Psmd8	Npm3		Rps6ka4	Myl6b
Psrc1	Npnt		Rps8	Mylip
Pstpip1	Nppb		Rps9	Mylk2
Ptbp2	Nr1d2		Rpusd4	Myo5a
Ptges3l	Nr2c1		Rrp1	Myo6
Pth1r	Nr2f2		Rrp12	Myo7a
Ptk2b	Nradd		Rrp15	Mypop
Ptms	Nras		Rrp1b	Naaa
Ptpla	Nrf1		Rrp7a	Naga
Ptplad2	Nrp2		Rrp9	Naglu
Ptpn14	Nsa2		Rrs1	Nat14
Ptpn21	Nsf		Rsbn1	Nat2
Ptprf	Nsfl1c		Rsc1a1	Nav1
Ptprm	Nsg1		Rsl1d1	Nbr1
Ptprn	Nsun5		Rsl24d1	Ncald
Ptprs	Nt5c		Rspo3	Nck1
Ptrf	Nt5c3		Rtkn	Ncoa4
Pts	Ntan1		Rtp4	Ncoa7
Purg	Nuak1		Ruvbl1	Ndel1
Pvrl2	Nubp1		Rwdd1	Ndfip1
Pvrl3	Nucks1		Rwdd4a	Ndor1
Pxdc1	Nudcd2		Rxra	Ndrg1
Pxdn	Nudt3		S100a10	Ndrg2
Pxmp4	Nudt4		S1pr3	Ndrg3
Pycr1	Nudt5		Safb	Ndst1
Pygb	Nuf2		Samd1	Ndufa1
Qpct	Numa1		Samd4b	Ndufa4
Qsox1	Nup153		Samd9l	Ndufa7
Rab13	Nup155		Sart1	Ndufb3
Rab24	Nup205		Sat1	Ndufb9
Rab30	Nup37		Scamp2	Ndufv1
Rab33b	Nup50		Scamp4	Ndufv3
Rab3a	Nup85		Scap	Necap2
Rab3b	Nupl1		Scarb2	Nedd4l
Rab3ip	Nupl2		Sco2	Nefl
Rab7	Nusap1		Scrib	Nefm
Rab7l1	Nutf2		Sdad1	Nek1
Rab9	Nvl		Sdcbp	Nek7
Rabac1	Nxf1		Sdccag8	Nek9
Rabep2	Nxn		Sde2	Nes
Racgap1	Nxph3		Sec14l1	Nf2
Rad21	Nynrin		Sec23b	Nfasc
Rad51ap1	Ogfr		Secisbp2	Nfe2l1
Rad54b	Olfml2b		Seh1l	Nfe2l2
Raet1d	Opa3		Sema3a	Nfkbie
Raet1e	Orai2		Sema3c	Nfkbiz
Ralb	Orc6		Sema3e	Nfyb
Ramp1	ORF63		Sema4b	Ngfrap1
Rangap1	Osbpl1a		Sema4c	Ngrn
Rap1gap2	Osbpl5		Sema6d	Nhsl1
Rapgef3	Osgin2		Sema7a	Nhsl2
Raph1	Osr1		Senp1	Nid2
Rara	Ostc		Serbp1	Ninj1
Rasa3	Ostf1		Serpinb2	Nipal3
Rasa4	Otub1		Serpinb6a	Nipsnap1
Rasgrp2	Oxa1l		Sestd1	Nit1
Rasl11a	Oxct1		Set	Nkain4
Rasl11b	P4ha3		Setd1a	Nkiras1
Rassf1	Pa2g4		Sf1	Nme7
Rassf3	Pabpc4		Sf3a1	Nmrk1
Rb1	Pacrgl		Sf3a2	Nmt2
Rb1cc1	Pafah1b3		Sf3a3	Nnmt
Rbp1	Paip1		Sf3b2	Nod1
Rbpms2	Pak2		Sf3b3	Nol3
Rcan3	Palld		Sf3b4	Nomo1
Rcbtb2	Pank4		Sfmbt1	Nop10
Rcn1	Paqr8		Sfpq	Notch2
Rcn2	Pard6a		Sfxn1	Nov
Rcn3	Pard6g		Sfxn2	Nox4
Rdh13	Parp1		Sgpp1	Npc2
Rdh14	Parp2		Sgtb	Npdc1
Reep4	Parp3		Sh3bp2	Npr1
Reep5	Parpbp		Sh3pxd2b	Nprl2
Rell1	Parva		Shb	Nptxr
Relt	Patl1		Shc2	Nqo1
Rexo2	Pawr		Shisa5	Nrcam
Rftn1	Pbk		Shmt2	Nrip3
Rfwd2	Pbrm1		Shq1	Nrp1
Rgs12	Pbxip1		Siah2	Nrxn2
Rgs16	Pcbp1		Sigmar1	Nsdhl
Rhobtb3	Pcbp2		Sik2	Nt5c2
Rhod	Pccb		Sik3	Nt5dc2
Rhoj	Pcdh18		Sipa1	Ntn1
Rilpl1	Pcdh7		Sipa1l2	Ntng2
Rin1	Pck2		Sipa1l3	Nuak2
Rin3	Pcm1		Sirpa	Nub1
Ripk2	Pcolce		Sirt1	Nubp2
Ripk3	Pcsk6		Skil	Nucb2
Rlf	Pcyox1l		Slain2	Nudcd3
Rnase4	Pdcd6ip		Slc11a1	Nudt18
Rnd1	Pdcl3		Slc12a2	Nudt22
Rnd3	Pde1a		Slc16a1	Numb
Rnf11	Pde3a		Slc16a2	Nupr1
Rnf128	Pde4dip		Slc19a1	Nus1
Rnf13	Pde8b		Slc19a2	Nxph4
Rnf14	Pdgfa		Slc1a5	Nyap1
Rnf181	Pdgfc		Slc20a2	Oasl1
Rnf19a	Pdgfd		Slc22a4	Oasl2
Rnf19b	Pdgfrb		Slc23a2	Oaz2
Rnf26	Pdha1		Slc25a22	Obfc1
Rnf34	Pdlim2		Slc25a28	Ogdhl
Rnpep	Pdlim5		Slc25a30	Ogfod2
Rock2	Pdlim7		Slc25a32	Ogn
RP23-251I6.1	Pds5a		Slc25a33	Olfm1
Rpe	Pds5b		Slc25a37	Olfm2
Rps4y2	Pdzd11		Slc25a5	Olr1
Rps6ka2	Peg10		Slc2a1	Oplah
Rps6kb2	Peg3		Slc30a1	Orai1
Rragc	Peli2		Slc30a4	Orai3
Rras	Pemt		Slc35a4	Orc3
Rrm1	Pes1		Slc35c1	Ormdl2
Rrm2	Pex19		Slc35c2	Ormdl3
Rsu1	Pfdn4		Slc35e3	Os9
Rtn2	Pfkfb3		Slc38a4	Osbp2
Rusc1	Pfkl		Slc38a7	Osbpl2
Ryk	Pfn1		Slc39a14	Osbpl6
S100a1	Pgam1		Slc3a2	Osgin1
S100a11	Pgcp		Slc43a3	Osmr
S100a13	Pgf		Slc44a1	Ost4
S100a3	Pggt1b		Slc48a1	Ostm1
S100a4	Pgp		Slc4a4	Otub2
S100a6	Phb2		Slc6a9	Otud1
S1pr2	Phc2		Slc7a1	Otud7a
Saa3	Phf2		Slc7a11	Otud7b
Sac3d1	Phf20l1		Slc9a8	Oxsr1
Samd14	Phf23		Slfn2	P2rx4
Samd4	Phgdh		Slfn5	P2rx7
Samhd1	Phldb2		Slfn8	Pabpc1
Sap18	Phospho2		Slk	Pacs2
Sar1b	Pi15		Slpi	Pacsin2
Sardh	Pias2		Sltm	Pacsin3
Sat2	Pias3		Smad3	Paf1
Sc5d	Picalm		Smarcad1	Pafah2
Scara3	Pih1d1		Smarcc1	Paics
Scarb1	Pilra		Smarcd1	Paip2
Schip1	Pinx1		Smarcd2	Paip2b
Scoc	Pip4k2a		Smc3	Pak1
Scpep1	Pip5k1c		Smek1	Pam
Scrn1	Pitrm1		Smg1	Pamr1
Scrn3	Pja1		Smg7	Papd5
Sdc1	Pkd1		Smg9	Paqr4
Sdc2	Pkmyt1		Smndc1	Park7
Sdc3	Plac8		Smo	Parm1
Sdf4	Plcb3		Smpd4	Parp4
Sdpr	Plekha2		Smurf2	Parp6
Sec11c	Plekhf1		Smyd5	Pbx4
Sec13	Plekhg2		Snai1	Pcbp3
Sec23a	Plekhg3		Snap29	Pcca
Sec61b	Plekho1		Snrnp200	Pcmtd1
Sec63	Plk1		Snrnp40	Pcnxl4
Selm	Plk4		Snrnp48	Pcolce2
Sema3d	Pls3		Snrpa	Pcsk9
Senp5	Plscr2		Snrpa1	Pctp
Sep15	Plxna1		Snrpb	Pcx
Sepp1	Plxnd1		Snrpb2	Pcyox1
Sept11	Pmf1		Snrpd1	Pcyt1a
Sept8	Pmm2		Snrpd2	Pdcd6
Sepw1	Pnn		Snrpd3	Pddc1
Serf1	Poc1a		Snrpe	Pdia5
Serhl	Pofut2		Snrpf	Pdlim4
Serinc3	Pogk		Snrpg	Pdp1
Serpina3n	Pold1		Sntb2	Pdpk1
Serpinb6b	Poldip2		Snx27	Pdpn
Serpinb9b	Pole		Snx8	Pdxk
Serpine2	Pole4		Snx9	Pdzrn3
Serpinf1	Polh		Socs1	Peli1
Serpinh1	Polr1a		Socs5	Penk
Sertad4	Polr1b		Sod1	Pex16
Sesn3	Polr2a		Sod2	Pex5
Setd7	Polr2c		Sox9	Pex7
Sfrp1	Polr2d		Sp100	Pf4
Sgcd	Polr2i		Sparcl1	Pfkfb4
Sgce	Polr2m		Spata30	Pfkm
Sgms2	Polr3b		Spata5l1	Pfn2
Sgol2	Polr3d		Spats2	Pgap2
Sgpl1	Polr3e		Spen	Pgd
Sh3bgr	Polr3f		Sphk1	Pgm2
Sh3bgrl	Pom121		Spice1	Pgpep1
Sh3bgrl3	Pomgnt1		Spire1	Pgpep1l
Sh3bp4	Pon2		Spon2	Pgrmc1
Sh3gl3	Pop1		Sppl2b	Phactr2
Sh3glb1	Pop4		Spred1	Phactr4
Sh3kbp1	Popdc2		Spred2	Phospho1
Sh3pxd2a	Ppan		Spry2	Phtf1
Sh3rf1	Ppap2a		Spry4	Phyh
Shc1	Ppap2c		Sptlc1	Pi4k2a
Shcbp1	Ppapdc1b		Spty2d1	Pi4k2b
Shisa4	Pparg		Sqrdl	Pias1
Shoc2	Ppcs		Sqstm1	Pid1
Shroom3	Ppfia1		Srebf2	Pigs
Siae	Ppia		Srfbp1	Pigt
Siglecg	Ppic		Srgap1	Pigu
Sil1	Ppil3		Srgap3	Pik3c3
Sipa1l1	Ppp1r12a		Srgn	Pik3cb
Sirt4	Ppp1r12b		Srm	Pik3r2
Siva1	Ppp1r13l		Srp68	Pik3r4
Six5	Ppp1r14a		Srrt	Pikfyve
Ska3	Ppp1r14b		Srsf1	Pim1
Skap2	Ppp1r18		Srsf2	Pim2
Skp2	Ppp1r7		Srsf3	Pin4
Slc16a3	Ppp1r8		Srsf4	Pink1
Slc22a5	Ppp2r2d		Srsf7	Pion
Slc24a3	Ppp2r4		Srxn1	Pir
Slc25a10	Ppp3cb		Ssb	Pitpnm1
Slc25a11	Ppp4c		Ssbp1	Pkd2
Slc25a13	Ppp4r2		Ssbp4	Pkia
Slc25a25	Ppp5c		Ssh2	Pkig
Slc25a36	Ppp6c		Ssrp1	Pla1a
Slc25a4	Ppp6r3		St3gal1	Pla2g12a
Slc25a40	Pprc1		St3gal4	Pla2g15
Slc25a45	Pqbp1		St6gal1	Pla2g16
Slc29a3	Pqlc3		Stag1	Pla2g2e
Slc2a10	Prc1		Stag2	Pla2g4a
Slc35a2	Prdm4		Star	Pla2g7
Slc35b1	Prelid1		Stard4	Plagl1
Slc35b2	Prelp		Stard5	Plat
Slc35b4	Prepl		Stard7	Plce1
Slc37a3	Prim1		Stat1	Plcxd1
Slc38a10	Prkab2		Stat2	Pld1
Slc41a3	Prkag2		Stat6	Pld3
Slc44a2	Prkar1b		Steap3	Plec
Slc4a2	Prkar2a		Stip1	Plekha4
Slc50a1	Prkcdbp		Stk10	Plekhh2
Slc6a17	Prkrip1		Stk19	Plekhm1
Slc8a1	Prmt1		Stk35	Plekhm2
Slc9a3r1	Prmt3		Stx11	Plin2
Slc9a3r2	Prmt6		Suclg2	Plin3
Slit2	Prpf31		Supt16h	Plk1s1
Slit3	Prpf38a		Syncrip	Plk2
Smad6	Prpf40a		Sys1	Plk3
Smad9	Prpf4b		Syt7	Plod1
Smc2	Prr14		Taf1	Plod2
Smc4	Prr5l		TAF1A	Plxdc2
Smpd1	Prrx1		Taf1c	Plxna3
Smpd3	Prrx2		Taf4a	Pmaip1
Smpdl3a	Psat1		Taf9	Pml
Smtn	Psmc3		Taldo1	Pnma2
Snai2	Psmc5		Tamm41	Pnmal2
Snap47	Psmd12		Tap1	Pnp
Snapin	Pspc1		Tars	Pnpla2
Snn	Psph		Tbc1d12	Pnpla8
Snrnp25	Psrc1		Tbc1d5	Pnrc1
Snrpn	Pstpip1		Tbcc	Podxl
Snta1	Ptar1		Tbcel	Podxl2
Snx24	Ptbp1		Tbck	Polb
Snx30	Ptbp2		Tbk1	Pold4
Snx7	Ptges2		Tbkbp1	Polr2e
Sod3	Ptges3l		Tbl1xr1	Polr2l
Sorbs1	Pth1r		Tbl3	Polr3gl
Sorbs2	Ptk2		Tbrg4	Por
Sorbs3	Ptma		Tcerg1	Postn
Sp140	Ptms		Tcof1	Ppard
Spag5	Ptpla		Tdp1	Ppfia3
Sparc	Ptpmt1		Tdrd3	Ppm1j
Spata13	Ptpn12		Tdrd7	Ppp1r16a
Spc24	Ptpn14		Telo2	Ppp2r2a
Spc25	Ptpn2		Tfam	Ppp2r5a
Spcs1	Ptpn21		Tfap4	Ppp2r5b
Specc1	Ptpn9		Tfdp1	Ppp4r1l-ps
Specc1l	Ptprg		Tfe3	Ppp6r2
Speg	Ptprm		Tgfb1	Ppt1
Spnb2	Puf60		Tgfbr2	Pptc7
Spop	Pus1		Tgfbr3	Pramef8
Spp1	Pus7		Tgfbrap1	Prcc
Spred3	Pvr		Thbd	Prcp
Spry1	Pvrl2		Thoc3	Prdx1
Spsb1	Pvrl3		Thoc5	Prdx2
Src	Pwp1		Thop1	Prdx3
Srek1ip1	Pwwp2a		Thumpd1	Prdx5
Srp14	Pwwp2b		Thumpd3	Prdx6
Srp54a	Pxdn		Timm10	Prg4
Srpx	Pycrl		Timm23	Prickle2
Ssc5d	Qk		Timm44	Prkaca
Sspn	Qrich1		Timm8a1	Prkag1
Ssr3	Qser1		Timm9	Prkcb
St3gal3	Qtrt1		Tiparp	Prkcsh
St3gal5	Rab11b		Tipin	Prkg2
St5	Rab34		Tkt	Prkrir
St6galnac6	Rab35		Tlcd1	Prkx
Stambp	Rab3ip		Tlcd2	Prnp
Stard10	Rab7l1		Tle1	Procr
Stard13	Rabggtb		Tlr4	Pros1
Stard3nl	Rabif		Tma16	Prosapip1
Stard8	Rabl6		Tmem106a	Prpf40b
Stbd1	Racgap1		Tmem11	Prpf6
Steap2	Rad18		Tmem135	Prr13
Stim1	Rad21		Tmem138	Prr24
Stk17b	Rad51		Tmem158	Prrg3
Stmn1	Rad51ap1		Tmem161b	Prss12
Stoml1	Rad52		Tmem179b	Prss35
Ston1	Rad54b		Tmem20	Prune
Stradb	Rae1		Tmem200b	Prx
Strn3	Raet1d		Tmem204	Psap
Stx7	Raet1e		Tmem238	Psd3
Stxbp2	Raf1		Tmem41a	Pskh1
Suco	Rai1		Tmem69	Psma5
Sulf1	Ralb		Tmem87a	Psmb3
Sun2	Ramp1		Tmod2	Psme1
Suox	Ranbp1		Tnfaip2	Psme2b-ps
Surf4	Ranbp3		Tnfaip6	Psme4
Susd2	Rangap1		Tnfrsf11b	Ptdss2
Suv39h1	Rap1gap2		Tnfrsf12a	Ptger4
Syap1	Rasa3		Tnfrsf21	Ptgir
Syce2	Rasl11a		Tnfrsf22	Ptgis
Syde1	Rasl11b		Tns3	Ptgr1
Syde2	Rassf1		Tnxb	Ptgs1
Synj2	Raver1		Tob2	Ptgs2
Synpo	Rb1cc1		Tom1	Ptplad1
Synpo2	Rbbp7		Tomm20	Ptplad2
Syt11	Rbbp8		Tomm34	Ptpn1
Sytl2	Rbl1		Tomm5	Ptpn13
Tab2	Rbm14		Tomm70a	Ptpra
Tacc3	Rbm15		Top1	Ptprj
Tada3	Rbm18		Tor3a	Ptprs
Tagln	Rbm19		Tpcn2	Ptrf
Tagln2	Rbm22		Tppp3	Pts
Tax1bp3	Rbm26		Tprkb	Pttg1
Tbc1d1	Rbm3		Tpst1	Pttg1ip
Tbc1d10a	Rbm39		Tra2b	Ptx3
Tbc1d8b	Rbm45		Traf3	Pura
Tbc1d9b	Rbm5		Traf6	Pxdc1
Tbl1x	Rbm7		Trak1	Pxn
Tbx18	Rbmx		Trex1	Qpct
Tbxa2r	Rbmxl1		Trib1	Qprt
Tcea3	Rbpms		Trim21	R3hdm1
Tceal8	Rbx1		Trim25	Rab10
Tceb1	Rc3h2		Trim30a	Rab11fip1
Tcn2	Rcbtb2		Trim30d	Rab11fip5
Tcta	Rcc1		Trim8	Rab12
Tdp2	Rcc2		Trio	Rab13
Tead1	Rce1		Trip10	Rab15
Tead2	Rcn3		Trmt10c	Rab18
Tead3	Rdh13		Trmt61a	Rab21
Tes	Rela		Trnau1ap	Rab28
Tex264	Relt		Trp53	Rab33b
Tfpi2	Rest		Trpc2	Rab36
Tgfb1i1	Rexo1		Trub1	Rab37
Tgfb2	Rexo2		Tsc22d3	Rab38
Tgfb3	Rexo4		Tsfm	Rab3a
Tgfbr1	Rfc3		Tshz1	Rab3d
Tgm2	Rftn1		Tsku	Rab3gap1
Thbs1	Rfwd3		Tspan5	Rab3gap2
Thbs2	Rfx7		Tsr1	Rab3il1
Thy1	Rgs16		Tsr2	Rab5b
Timm17a	Rgs19		Ttc27	Rab5c
Timp1	Rhno1		Ttc39c	Rab6b
Timp2	Rhobtb3		Ttc9	Rab9
Timp3	Rhoj		Ttll4	Rabgap1l
Tinagl1	Rin1		Tuba1c	Rabl5
Tk1	Rin3		Tuba4a	Rai2
Tle2	Riok1		Tubgcp4	Rala
Tle6	Ripk3		Tufm	Ralbp1
Tll1	Rit1		Tut1	Ralgapa1
Tln2	Rlf		Twist1	Ralgds
Tm2d2	Rlim		Twistnb	Rap1b
Tm4sf1	Rnaseh2b		Txn1	Rap1gap
Tm9sf3	Rnaseh2c		Txndc11	Rap2a
Tmcc3	Rnd3		Txnrd1	Rapgef1
Tmco1	Rnf121		Txnrd3	Raph1
Tmco3	Rnf126		Tyrobp	Rassf2
Tmeff1	Rnf128		Tyw1	Rassf5
Tmeff2	Rnf14		U2af1	Rassf7
Tmem106c	Rnf19a		Uaca	Rassf8
Tmem119	Rnf19b		Uap1	Rbl2
Tmem123	Rnf215		Uba2	Rbms2
Tmem126b	Rnf4		Ube2k	Rbp1
Tmem129	Rnf41		Ube2l6	Rbpj
Tmem132a	Rnh1		Ube2o	Rbpms2
Tmem134	Rnpep		Ube3c	Rcan1
Tmem141	Rnpepl1		Ubfd1	Rcan2
Tmem14a	RP24-64D24.4		Ubn1	Rcor2
Tmem151a	Rpa1		Ubqln4	Rdh5
Tmem159	Rpa2		Ubtf	Reck
Tmem160	Rpe		Uchl1	Reep2
Tmem164	Rpf1		Uchl3	Reep3
Tmem167b	Rpf2		Uchl5	Relb
Tmem173	Rpl10		Ufl1	Rere
Tmem176a	Rpl10a		Ugdh	Rfk
Tmem176b	Rpl11		Uhrf1bp1l	Rgl1
Tmem19	Rpl13a		Umps	Rgma
Tmem192	Rpl14		Ung	Rgmb
Tmem198b	Rpl17		Upf1	Rgs10
Tmem2	Rpl18		Upp1	Rgs17
Tmem203	Rpl18a		Uprt	Rhbdd1
Tmem205	Rpl21		Urb1	Rhbdf2
Tmem206	Rpl22l1		Usp1	Rhob
Tmem218	Rpl24		Usp18	Rhobtb2
Tmem245	Rpl27a		Usp24	Rhod
Tmem30a	Rpl29		Usp31	Rhog
Tmem35	Rpl3		Usp36	Rhpn2
Tmem37	Rpl30		Ust	Ric3
Tmem38a	Rpl31		Utp14a	Rilpl2
Tmem38b	Rpl32		Utp15	Rims3
Tmem43	Rpl36a		Utp18	Riok3
Tmem45a	Rpl36al		Utp20	Ripk2
Tmem47	Rpl39		Utp3	Rmnd5a
Tmem50a	Rpl7		Utp6	RNaseP_nuc
Tmem53	Rpl7a		Vac14	Rnd1
Tmem59	Rpl8		Vars	Rnf11
Tmem59l	Rplp1		Vasn	Rnf111
Tmem63a	Rpp38		Vcan	Rnf115
Tmem64	Rps11		Vgf	Rnf13
Tmem66	Rps17		Vps11	Rnf130
Tmem70	Rps19		Vps13c	Rnf145
Tmem86a	Rps23		Vrk3	Rnf149
Tmem9	Rps25		Vstm2b	Rnf157
Tmem98	Rps26		Wars	Rnf167
Tmsb10	Rps27l		Wasl	Rnf181
Tmsb4x	Rps3		Wdfy2	Rnf20
Tmtc3	Rps3a		Wdr12	Rnf213
Tmub2	Rps4x		Wdr36	Rnf5
Tnfaip1	Rps6ka2		Wdr4	Rnmt
Tnfrsf10b	Rps6ka4		Wdr43	Robo1
Tnfsf15	Rps8		Wdr44	Rom1
Tnk2	Rps9		Wdr46	RP23-251I6.1
Tnks	Rpsa-ps10		Wdr5	RP23-302C16.2
Tnks1bp1	Rpusd4		Wdr55	Rp2h
Tnpo2	Rqcd1		Wdr73	Rpain
Tnrc18	Rragc		Wdr74	Rpgrip1l
Tns1	Rrm1		Wdr75	Rpn1
Tob1	Rrm2		Wdr76	Rpp14
Top2a	Rrn3		Wdr77	Rraga
Tpd52l1	Rrp15		Wdr82	Rragd
Tpi1	Rrs1		Wdr89	Rras2
Tpm1	Rsl1d1		Whsc1l1	Rrp1
Tpm2	Rsrc2		Wipf1	Rsad2
Tprgl	Rsu1		Wipi2	Rsph9
Tpx2	Rtel1		Wiz	Rspo1
Traf4	Runx1		Wnt11	Rspo3
Traip	Runx1t1		Wnt2	Rtn1
Tram2	Ruvbl1		Wnt2b	Rtn2
Trappc1	Rwdd2b		Wrnip1	Rtn3
Trappc6a	S100a11		Wt1	Rtn4ip1
Trappc6b	S100a4		Wtip	Rtn4rl1
Triap1	S1pr1		Xaf1	Rtn4rl2
Trim16	S1pr2		Xdh	Rundc3a
Trim59	S1pr3		Xpnpep3	Rusc1
Trip13	Sac3d1		Xpo1	Rwdd1
Trmt2b	Sae1		Xpo5	S100a1
Trnp1	Safb		Xpo6	S100a10
Troap	Sall2		Xpot	S100a13
Trp53inp1	Samd1		Xrcc5	S100a14
Trp53inp2	Samhd1		Xrcc6	S100a16
Trpv2	Samm50		Yars	S100a3
Tsc22d1	Sap30bp		Yars2	S100a7a
Tsc22d2	Sars		Yrdc	Samd8
Tsc22d4	Sars2		Zadh2	Sap18
Tspan12	Sart3		Zbp1	Sap30l
Tspan17	Sat2		Zbtb44	Sar1a
Tspan2	Sbds		Zbtb45	Sar1b
Tspan6	Scarf2		Zc3h10	Sash1
Tspan7	Sccpdh		Zc3h4	Sat1
Tst	Scfd1		Zc3hav1	Sbno2
Ttc13	Schip1		Zcchc2	Sbsn
Ttc28	Sco2		Zdhhc17	Sc4mol
Ttc39b	Scoc		Zfand5	Sc5d
Ttk	Scrn2		Zfp142	Scamp5
Ttll1	Sdc1		Zfp143	Scara5
Ttll7	Sdccag3		Zfp213	Scarb2
Ttyh3	Sdhaf1		Zfp236	Scd1
Tuba1a	Sdhd		Zfp259	Scd2
Tubb2b	Sdpr		Zfp277	Scn1b
Tubb4a	Sec13		Zfp335	Scn7a
Tubb6	Sec23a		Zfp365	Scp2
Tusc1	Sec61b		Zfp36l1	Scrn1
Txndc15	Seh1l		Zfp36l2	Scube3
Txndc16	Selrc1		Zfp384	Scyl2
Txndc5	Sema7a		Zfp445	Sdcbp
Txnip	Senp5		Zfp512	Sdccag8
Tyms	Sephs1		Zfp52	Sde2
U90926	Sepp1		Zfp53	Sdf2l1
Uba6	Sept11		Zfp598	Sdhaf2
Ube2c	Sept2		Zfp623	Sdhc
Ube2d2a	Serbp1		Zfp628	Sdk1
Ube2f	Serf1		Zfp652	Sdr42e1
Ube2h	Serpinb6b		Zfp691	Sec14l1
Ube2s	Serpinb9b		Zfp703	Sec24c
Ube2w	Serpinf1		Zfp740	Sec62
Ube3b	Serpinh1		Zfp770	Secisbp2l
Ufsp2	Sertad4		Zfp787	Selenbp1
Ugcg	Set		Zfp828	Sema3b
Ugp2	Setd7		Zfp930	Sema3c
Ugt1a6a	Sf3a3		Zfp954	Sema3d
Ugt1a7c	Sf3b1		Zfpm2	Sema3e
Ulbp1	Sfmbt1		Zfyve9	Sema3f
Unc119	Sfpq		Zmiz1	Sema6c
Unc50	Sfrs18		Zmiz2	Sephs2
Unc5b	Sfswap		Zmynd19	Sepn1
Upk1b	Sfxn3		Znfx1	Sept7
Upk3b	Sgcd		Znrd1	Sept9
Utrn	Sgce		Znrf1	Sepw1
Vamp5	Sgol1		Zscan22	Serinc1
Vamp8	Sgol2		Zscan29	Serinc2
Vasp	Sgpl1		Zwint	Serinc5
Vav2	Sh3bgr		Lrp10	Serpinb1a
Vcam1	Sh3bgrl		Mafk	Serpinb1b
Vcl	Sh3bp4		Gbas	Serpinb2
Vdac2	Sh3kbp1		Grem2	Serpinb6a
Vegfc	Sh3rf1		Babam1	Serpine2
Vgll4	Shcbp1		Rpe	Serping1
Vimp	Shmt2		Tmco1	Serpini1
Vit	Shroom3		Tdp2	Sertad3
VKORC1	Siah1a		Chmp5	Sesn1
Vldlr	Siah1b		Pkig	Sesn3
Vmac	Siah2		Ap2a2	Sestd1
Vmp1	Siglecg		Sept8	Sez6l2
Vti1b	Sik1		Cpt1c	Sf3b5
Wbp1	Sip1		Pef1	Sfn
Wbp2	Sipa1l1		Klf13	Sfrp1
Wbp5	Siva1		Ensa	Sft2d1
Wbscr17	Six5		Atl2	Sft2d2
Wdfy1	Ska3		Tmem164	Sfxn2
Wdr1	Skp2		M6pr	Sgcb
Wdr13	Slbp		Pdlim1	Sgms1
Wdr45	Slc10a7		Arhgap5	Sgms2
Wdr6	Slc12a2		Cdipt	Sgsh
Wipi1	Slc19a1		Yipf4	Sgsm1
Wisp1	Slc1a6		Shc1	Sgtb
Wisp2	Slc20a2		BC029722	Sh3bgrl2
Wls	Slc22a5		Brms1l	Sh3bp2
Wnt5a	Slc24a3		Ero1l	Sh3d19
Wrb	Slc25a10		Vti1b	Sh3gl3
Wsb1	Slc25a13		Clec2d	Sh3glb2
Wsb2	Slc25a15		4933426M11Rik	Shb
Wwc2	Slc25a24		Syap1	Shc1
Wwp1	Slc25a38		Rad21	Shisa4
Wwp2	Slc25a5		Myef2	Siae
Yap1	Slc27a4		Stx7	Sik2
Yif1a	Slc2a10		Tbc1d10a	Sil1
Yif1b	Slc35b3		Zfp9	Sin3a
Yipf4	Slc35b4		Pfn1	Sipa1
Yipf5	Slc35c2		H2afx	Sirpa
Ywhaq	Slc35d1		Ost4	Sirt2
Zbtb1	Slc36a4		Nucb2	Sirt7
Zbtb20	Slc37a4		Copg	Skiv2l
Zbtb4	Slc38a2		Os9	Slc10a3
Zcchc6	Slc39a1		Tmtc3	Slc11a1
Zdhhc12	Slc39a10		Cox7a2	Slc12a6
Zdhhc14	Slc39a13		Ammecr1l	Slc12a8
Zdhhc2	Slc39a6		Znhit6	Slc16a1
Zdhhc20	Slc43a1		Il6st	Slc16a11
Zfp238	Slc46a1		Rabac1	Slc16a2
Zfp280b	Slc4a7		Lgals9	Slc16a3
Zfp322a	Slc52a2		Txndc5	Slc17a5
Zfp354a	Slc5a3		Hbs1l	Slc17a7
Zfp36	Slc6a6		Tnfrsf10b	Slc1a4
Zfp386	Slc7a1		Pdha1	Slc1a5
Zfp408	Slc7a6		Golga4	Slc22a18
Zfp410	Slc7a6os		Emc3	Slc22a23
Zfp449	Slfn9		Ube2d2a	Slc22a4
Zfp503	Slit2		Lmf2	Slc23a2
Zfp521	Smad1		Maea	Slc24a6
Zfp568	Smad2		Ptpn21	Slc25a1
Zfp57	Smad6		Gna12	Slc25a14
Zfp579	Smad9		Slc35b1	Slc25a20
Zfp580	Smarcad1		Tmem50a	Slc25a23
Zfp9	Smarcb1		Pik3r1	Slc25a28
Zfp958	Smarcc1		Rragc	Slc25a29
Zfpl1	Smarcd1		2310021P13Rik	Slc25a30
Zfyve1	Smc1a		Gtf3c1	Slc25a33
Zfyve21	Smc2		Qpct	Slc25a37
Znhit6	Smc4		S1pr2	Slc25a39
Zswim6	Smc5		Epha2	Slc25a42
Zswim7	Smc6		Sar1b	Slc25a44
Zwilch	Smek1		Atp6v0d1	Slc2a1
Zyx	Smg5		1110008F13Rik	Slc2a3
	Smndc1			Slc2a6
	Smo			Slc2a8
	Smoc2			Slc30a4
	Smtn			Slc30a5
	Smurf1			Slc31a2
	Smyd2			Slc33a1
	Smyd5			Slc35a2
	Snai1			Slc35a5
	Snai2			Slc35e2
	Snapc2			Slc35e3
	Sned1			Slc35f5
	Snhg12			Slc36a2
	Snrnp25			Slc37a3
	Snrnp40			Slc38a10
	Snrnp70			Slc3a2
	Snrpa1			Slc44a1
	Snrpb			Slc44a2
	Snrpc			Slc45a4
	Snrpd1			Slc48a1
	Snrpe			Slc6a12
	Snta1			Slc7a11
	Snx12			Slc9a1
	Snx13			Slco2a1
	Snx24			Slco3a1
	Snx30			Slfn2
	Snx33			Slfn5
	Snx4			Slfn8
	Snx8			Slit3
	Soat1			Slpi
	Socs2			Smad3
	Son			Smap2
	Sorbs1			Smcr7l
	Sorbs2			Smg1
	Sorbs3			Smpd1
	Sox4			Sms
	Sox9			Smug1
[truncated: 423 more rows]

## Sheet: Fig 1h,j
Fig. 1h
Functional term	−log10p	Count	Genes
Cytoskeleton	42.0015	143	KIFC1, MTSS1, ENAH, PDLIM7, PRC1, KNTC1, PDLIM2, AURKA, RANGAP1, PTPN21, AURKB, VCL, AUNIP, ACTG1, ACTG2, CDCA8, INCENP, MTUS2, ACTN1, DCTN6, TACC3, MYH9, BICD2, MARK1, CCDC6, MAD2L1, SPAG5, SIPA1L1, PDE4DIP, STMN1, TGFB1I1, NEK2, LRRCC1, ARPC4, ARPC5, SRC, PFN1, CDC42EP1, SAC3D1, DMD, SKA3, CLASP2, CDC42EP3, TRAF4, FGD3, CKAP2, CKAP5, CKAP4, FSCN1, PTPN14, CDC20, TNKS1BP1, POC1A, PLK4, MYO10, LA…
Cell cycle	33.2101	97	KIF23, KIFC1, LZTS2, PRC1, E2F7, DBF4, BORA, E2F8, KNTC1, AURKA, AURKB, CDC16, TTC28, SENP5, FAM83D, KIF2C, NDE1, CDCA8, RAD21, CEP250, CDKN2C, INCENP, RALB, CDCA2, H2AFX, CCNA2, CDCA5, CDCA3, CDK1, KIF11, ANAPC5, CCNF, TPX2, NUSAP1, UBE2C, TACC3, ECT2, NCAPD2, MAD2L1, CCND2, SPAG5, BUB1B, DYNLT1F, CHFR, DYNLT1A, UBE2S, MELK, ANAPC16, HAUS4, CKS1B, NEK2, LIN9, FOXM1, LRRCC1, CEP55, ANAPC11, SRC, …
Centromere	19.9434	36	ANAPC16, NEK2, KNTC1, RANGAP1, AURKB, SPC24, KIF2C, SPC25, NDE1, CDCA8, RAD21, CENPA, INCENP, BUB1, SKA3, CLASP2, ZWILCH, CENPN, CENPL, CKAP5, FMR1, SUV39H1, NUF2, CENPE, BIRC5, PMF1, DCTN6, CENPK, CENPI, CENPH, MAD2L1, PLK1, SPAG5, BUB1B, CENPT, MIS18BP1
Extracellular matrix	12.1809	43	LIMA1, HDLBP, CNN3, PDLIM5, CTNND1, RANGAP1, CDH2, KLC2, TAGLN2, ESYT2, SRC, CHMP2B, VCL, PFN1, PLCB3, CDC42EP1, PICALM, SORBS1, ARHGAP1, CNN2, LRRFIP1, ZYX, EMD, TES, PTPRM, LYN, MYO1B, CKAP5, FSCN1, C330027C09RIK, CLIC1, MYH9, FLNB, VASP, FLNA, EPHA2, TNKS1BP1, CCNB2, LASP1, PHLDB2, PARVA
Cell-cell adherens junction	9.96641	41	FGFR2, MYL6, FMOD, PXDN, LTBP2, IGFBP7, NPNT, TGFB3, MMP23, PCOLCE, TGFB2, ACTG1, APOE, COL6A3, ILK, TGM2, ADAMTS12, THBS1, PCSK6, COL8A1, FGFBP3, CKAP4, LGALS1, LMCD1, COL15A1, MGP, MYH9, FLNB, MMP13, FLNA, COL5A1, PRELP, MMP10, COL14A1, SERPINF1, F3, FBLN5, ARF4, COL1A1, TGFB1I1, SSC5D, ADAMTS2, ADAMTS4
Collagen	4.94945	14	CTHRC1, COL15A1, COL28A1, COL5A1, PCOLCE, COL4A5, C1QTNF5, C1QTNF6, COL14A1, C1QTNF2, COL6A3, C1QL3, COL1A1, COL8A1
Fig. 1j
Functional term	−log10p	Count	Genes
Redox process	8.55148	48	STEAP3, XDH, PTGS2, PTGS1, PGD, G6PDX, UGDH, PRDX5, ADH7, PRDX3, PRDX1, FTH1, GSR, PTGIS, HMOX1, PIR, TYW1, CREG1, CAT, NQO1, IMPDH1, GLRX, DHCR24, SQRDL, CYP1A1, BCKDHB, CBR3, ACADL, POR, SOD2, DHRS7, AKR1B8, L2HGDH, PRDX6, AKR1C18, BLVRB, ALDH2, HSD11B1, TXNRD3, TXNRD1, HEPH, ZADH2, JMJD1C, MECR, HPGD, ALKBH5, SRXN1, MGST1
Innate immunity	6.58739	22	IFIH1, BST2, ZC3HAV1, LGALS3, C3, PML, TLR4, TRIM25, LGR4, SEC14L1, IFIT3, C1RA, CD55, IFIT1, NOD1, OASL2, OASL1, SLPI, IIGP1, TBKBP1, DHX58, ADAR
Glutathione metabolism	6.45263	13	GSTA1, GSTA3, GCLC, GSTA4, GGCT, G6PDX, PGD, ANPEP, GCLM, GSS, GSR, GSTP1, MGST1
Lipid metabolism	3.8601	24	SPTLC1, PTGS2, C3, PTGS1, ACLY, ABHD2, ACADL, LPCAT3, CPT1A, SREBF2, PLA2G4A, MTMR1, PTGIS, MLYCD, PRDX6, INSIG1, HSD11B1, ETNK1, PCYT1A, ELOVL6, IDI1, MECR, HPGD, DHCR24
Endoplasmic reticulum	3.19319	41	ERMP1, PTGS2, LRRC8B, ATP10A, PTGS1, UCHL1, ARSI, PML, GJA1, TOR3A, PTGIS, SQSTM1, HMOX1, INSIG1, PKD2, RPN1, IIGP1, ELOVL6, MEST, DHCR24, EGFR, FLRT2, GABARAPL1, SPTLC1, CYP1A1, PIGU, PIGT, LPCAT3, REEP3, POR, SREBF2, ATF6, DNAJB9, LRP6, ERN1, HSD11B1, TXNRD3, SDCBP, RAB10, MGST1, LRP5
Cell-cell adherens junction	2.43981	18	EGFR, FMNL2, ZC3HAV1, BAIAP2, SLC3A2, TRIM25, GPRC5A, PRDX1, PARK7, EZR, PRDX6, BAG3, CAPG, SDCBP, ERC1, RAB10, PAICS, EPN2

## Sheet: Fig 2a
TFs	−log10p	Count	Dataset	Genes
FOXM1	31.4274	99	FOXM1_ECC-1_hg19	ARL6IP1;CCNF;MKI67;SMC4;CDC20;LGALS1;NUSAP1;PLS3;NEK2;GTSE1;BORA;KCTD9;ILVBL;HOXB3;TAGLN2;FAM64A;KIF20A;KIF20B;ASF1B;CDCA2;TROAP;CDCA8;NCAPG;HMMR;SKA3;NCAPH;CCNB2;CCNB1;RACGAP1;ERI2;RAD21;TMEM129;TNRC18;FAM83D;UBE2C;PLK1;DSTN;COL1A1;TPX2;KIF18A;UBE2S;CDK1;CALM2;TOP2A;CDKN1B;HMGB2;KIF11;PTMS;SGOL2;MIS18BP1;NUF2;PBK;ANKRD1;TK1;DLGAP5;CEP55;PLEKHG3;SUN2;CKAP2L;H2AFX;CKAP2;KIF23;RANGAP1;CKAP5;ETV4;CI…
SRF	9.8654	126	SRF_myocyte_mm9	ZFP568;FAM89B;POP4;HDLBP;RNF19B;B230120H23RIK;ACTB;ACTG1;PEG10;PRKAB2;MMGT1;TPM2;PIH1D1;ACTN1;TPM1;KCTD5;MOB3A;4930429B21RIK;KCTD9;MYL6;EHBP1L1;TAGLN2;ANAPC5;PFN1;MYL9;VCL;PFKFB3;CDCA2;MAGED1;CDCA5;CDCA8;LPP;GMCL1;CNN2;TMEM123;BAG2;MICAL1;RSU1;RDH13;CTSA;SIVA1;GADD45B;DMPK;2810006K23RIK;DSTN;MTHFR;SUCO;ARPC4;ARPC5;GBAS;ZFP322A;AKR1B10;TADA3;SNAI2;FERMT2;WDR1;LMOD1;FHL2;ARHGAP1;DYSF;ZFP408;RND3;PK…
TEAD4	6.62727	48	TEAD4_SK-N-SH_hg19	POPDC2;HSPB6;CASC5;NEXN;PTPN21;ADAMTS12;SH3RF1;CNN3;PLAC8;CNN2;SYDE1;LASP1;FUT8;LGALS1;SIX5;DNAJB4;TMSB4X;CAPN2;COTL1;ANKRD1;TK1;HIST1H1C;CTHRC1;DUSP4;VCAM1;PLEKHG2;DMPK;PLEKHA2;FZD7;CAV1;ARHGEF17;TPM1;DSTN;VEGFC;ARID5B;PCOLCE;KIF23;PTPN14;COL1A1;DDAH1;PXDN;WDFY1;FSCN1;CDC42EP1;TAGLN2;TRIM59;VCL;PICALM
YAP1	3.35116	135	YAP1_20516196_ChIP-Seq_MESCs_Mouse	ZFP568;MAML2;TUSC1;HDLBP;MKI67;ACTB;SMC2;NUDT4;MYLK;POFUT2;TUBB6;CCND2;CDH2;GRB10;CCDC99;OSTF1;EPHB2;PAQR8;EPHA4;GUCY1A2;TPM1;ACTN4;MELK;COL4A5;HOXB3;PFN1;VCL;MAGED1;BC017612;ZFP503;GMPR;PCDH18;LPP;FBLN5;CNN3;PLAC8;FUT8;DBC1;IGFBP7;LRRC4C;MYH10;GRIA3;MARK1;TGFB2;GADD45B;6230409E13RIK;PARVA;SMAD6;GADD45G;CDK8;SMTN;PQLC3;ID2;CDC16;ITGA11;CHMP2B;PDE3A;FAT1;ID4;CPE;CALM2;FGFR2;HBS1L;PGCP;WDR1;SH3KBP1…

## Sheet: Fig 2b
Upregulated genes in PSC activation (1962)	Downregulated genes by shSrf (2581)	Downregulated genes by shFoxm1 (1659)
0610040B09Rik	0610009B22Rik	0610009E02Rik
0910001L09Rik	0610040B09Rik	0610040B09Rik
1110007C09Rik	1110008L16Rik	1110001J03Rik
1110008F13Rik	1110017D15Rik	1190002H23Rik
1110012L19Rik	1110018N20Rik	1190007F08Rik
1190002N15Rik	1110035H17Rik	1500015O10Rik
1190007F08Rik	1190002H23Rik	1700001G11Rik
1500032L24Rik	1190003J15Rik	1700001G17Rik
1600012H06Rik	1200011I18Rik	1700001L05Rik
1600014C10Rik	1500002C15Rik	1700013G23Rik
1700020I14Rik	1500009L16Rik	1700024N20Rik
1700024P16Rik	1500015O10Rik	1700028J19Rik
1700066M21Rik	1700001G17Rik	1700030C10Rik
1810027O10Rik	1700001L05Rik	1700030J22Rik
1810037I17Rik	1700003F12Rik	1700056E22Rik
2010111I01Rik	1700003M02Rik	1700084E18Rik
2210013O21Rik	1700009N14Rik	1810010H24Rik
2310021P13Rik	1700018A04Rik	1810019D21Rik
2310022B05Rik	1700019B03Rik	1810049J17RIK
2310045N01Rik,Mef2b	1700019D03Rik	1810059H22Rik
2310047M10Rik	1700019G06Rik	2010317E24Rik
2310061C15Rik	1700024N20Rik	2210416O15Rik
2410066E13Rik	1700024P16Rik	2210417K05Rik
2510003E04Rik	1700055D18Rik	2310039H08Rik
2610008E11Rik	1700112E06Rik	2310040G07Rik
2610029I01Rik	1810010H24Rik	2310061I04Rik
2700023E23Rik	1810055G02Rik	2610005L07Rik
2700094K13Rik	2010002M12Rik	2610019E17Rik
2810006K23Rik	2010317E24Rik	2610020H08Rik
2810008M24Rik	2210404O09Rik	2610027K06Rik
2810405K02Rik	2210416O15Rik	2610204G22Rik
2810407C02Rik	2310022B05Rik	2610528A11Rik
2810417H13Rik	2310040G07Rik	2810001G20Rik
2900026A02Rik	2410004P03Rik	2810008D09Rik
2900053A13Rik	2410018M08Rik	2810408A11Rik
3110003A17Rik	2410127L17Rik	2810410L24Rik
3830406C13Rik	2500004C02Rik	2810417H13Rik
4632419I22Rik	2600006L11Rik	2810442I21Rik
4632428N05Rik	2610019E17Rik	3830408C21Rik
4632434I11Rik	2610204G22Rik	4430402I18Rik
4921524J17Rik	2610507I01Rik	4831426I19Rik
4930402H24Rik	2610528A11Rik	4833403I15Rik
4930427A07Rik	2700023E23Rik	4833418N02Rik
4930429B21Rik	2700033N17Rik	4833427F10Rik
4930503L19Rik	2700069I18Rik	4921531C22Rik
4930524J08Rik	2700073G19Rik	4930422G04Rik
4930579G24Rik	2700094K13Rik	4930425F17Rik
4931406C07Rik	2810001G20Rik	4930427A07Rik
4933426M11Rik	2810002D19Rik	4930444A02Rik
5033414D02Rik	2810408A11Rik	4930481A15Rik
5033430I15Rik	2810410L24Rik	4930505A04Rik
5730469M10Rik	2810417H13Rik	4930515G01Rik
6230409E13Rik	2810442I21Rik	4930519P11RIK
6530418L21Rik	2810453I06Rik	4930520O04Rik
8430410K20Rik	2900002K06Rik	4930524J08Rik
9430015G10Rik	2900011O08Rik	4930570G19Rik
9930012K11Rik	2900026A02Rik	4930577N17Rik
9930013L23Rik	3010001F23Rik	4930590J08Rik
A430018G15Rik	3110003A17Rik	4931440P22Rik
A430105I19Rik	3110057O12Rik	4932438H23Rik
A630007B06Rik	3110082D06Rik	4933406P04Rik
A730020M07Rik	3930402G23Rik	4933408J17RIK
A930001N09Rik	4632419I22Rik	4933413C19Rik
AA414768	4632428N05Rik	4933421O10Rik
Abat	4632434I11Rik	4933427G17Rik
Abcd1	4732440D04Rik	4933440N22Rik
Abcg2	4831426I19Rik	5033430I15Rik
Abhd14b	4833403I15Rik	5430405H02Rik
AC137123.1	4833424O15Rik	5430427O19Rik
AC147987.1	4930412B13Rik	5530401N12Rik
AC152063.2	4930426L09Rik	5730446D14Rik
Acad11	4930429B21Rik	5730577I03Rik
Acads	4930505A04Rik	5830418K08Rik
Acbd3	4930511M06Rik	5830418P13Rik
Acbd4	4930520O04Rik	5830454E08Rik
Acbd5	4930523C07Rik	5930403N24Rik
Accn3	4930524J08Rik	5930412G12Rik
Acot11	4930526A20Rik	6030408B16Rik
Acot13	4930535I16RIK	6330403L08Rik
Acpl2	4930579G24Rik	6330408A02Rik
Acta2	4930588N13Rik	6330416G13Rik
Actb	4931440P22Rik	6330418K02Rik
Actg1	4932438H23Rik	6430571L13Rik
Actg2	4933412A08Rik	6430573F11Rik
Actn1	4933427G17Rik	6530403G13Rik
Actn4	4933432B09Rik	6820431F20Rik
Actr1a	5033430I15Rik	7SK
Actr3	5330426P16Rik	8430419K02Rik
Acy3	5730469M10Rik	8430423G03Rik
Adam10	5830418P13Rik	9030624G23Rik
Adam15	5830454E08Rik	9130014G24Rik
Adam19	5930403N24Rik	9130206I24Rik
Adam23	6030408B16Rik	9330162012Rik
Adam9	6330403L08Rik	9430002A10Rik
Adamts12	6330406I15Rik	9630013D21Rik
Adamts2	6430550D23Rik	9930013L23Rik
Adamts4	6430571L13Rik	A030009H04Rik
Adamts5	6530402F18Rik	A130049A11Rik
Adamts9	6820408C15Rik	A130051J06Rik
Adamtsl4	6820431F20Rik	A230050P20Rik
Adarb1	7SK	A230071N21Rik
Adc	9030418K01Rik	A230103J11Rik
Adcy1	9130206I24Rik	A330035P11Rik
Adcy3	9130213A22Rik	A330050B17Rik
Adcyap1r1	9230112E08Rik	A530072M11Rik
Adipor1	9330154J02Rik	A730011C13Rik
Adk	9330159F19Rik	A730090H04Rik
Adm	9330160F10Rik	A830005F24Rik
Adnp	9430002A10Rik	A830093I24Rik
Adra1b	9930013L23Rik	A930001C03Rik
Aes	9930023K05Rik	A930002H24Rik
Afap1l2	A230046K03Rik	A930012O16Rik
Aff1	A230065N10Rik	A930018M24Rik
Aga	A230071N21Rik	A930035D04Rik
Agtrap	A230103J11Rik	AA465934
Ahcyl1	A2m	Aanat
AI464131	A330035P11Rik	Abcc9
AI597468	A430018G15Rik	Abhd14a
Aif1l	A530084C06Rik	Abi3bp
Ak1	A530095I07Rik	AC092094.1
Ak3	A630052C17Rik	AC093339.1
Akap12	A730020M07Rik	AC100751.1
Akirin2	A730049H05Rik	AC101875.2
Akr1b10	A930002H24Rik	AC107669.1
Aktip	A930017K11Rik	AC107704.2
Aldh1a3	AA465934	AC108434.1
Aldh1b1	Aadat	AC115727.1
Aldh1l2	Aass	AC115752.1
Aldh4a1	Aatk	AC116484.1
Aldh6a1	Abat	AC118733.2
Alg14	Abca13	AC119211.2
Ammecr1l	Abca6	AC120176.1
Amot	Abca8a	AC121821.1
Amotl2	Abca9	AC122127.1
Anapc11	Abcb1b	AC122223.1
Anapc13	Abcc1	AC122273.1
Anapc16	Abcc2	AC122821.1
Anapc5	Abcc9	AC123724.1
Angpt4	Abcd2	AC124475.1
Angptl1	Abcg2	AC125223.1
Angptl2	Abi2	AC125399.1
Ankib1	Abi3	AC128663.2
Ankmy2	Abi3bp	AC129605.1
Ankrd1	Ablim1	AC130210.1
Ano10	AC027184.1	AC130654.1
Antxr1	AC087541.3	AC131692.1
Anxa1	AC099930.1	AC131756.1
Anxa3	AC100751.1	AC131759.1
Anxa5	AC101790.1	AC132233.1
Anxa6	AC102739.1	AC133510.1
Aoc3	AC107641.1	AC133646.1
Ap2a2	AC107704.2	AC139673.1
Ap3s1	AC113320.1	AC140190.1
Apbb1	AC115727.1	AC140326.1
Apeh	AC115807.1	AC140392.1
Aplp1	AC116720.1	AC142103.1
Aplp2	AC116801.1	AC142191.1
Apoa1bp	AC118260.1	AC148328.1
Apoe	AC123702.1	AC151841.1
App	AC124336.1	AC152453.1
Aqp5	AC125374.1	AC153939.1
Arap1	AC127370.1	AC154660.1
Arf4	AC128663.2	AC155636.1
Arfgap1	AC129082.1	AC158975.1
Arfgap3	AC129942.1	AC160138.2
Arfip1	AC130214.1	AC160759.1
Arhgap1	AC131692.1	AC161348.1
Arhgap10	AC131756.1	AC161534.1
Arhgap11a	AC132131.1	AC161812.1
Arhgap23	AC132233.1	AC162692.1
Arhgap24	AC133510.1	AC163325.1
Arhgap42	AC136008.1	AC163357.1
Arhgap5	AC136147.1	AC241392.1
Arhgdib	AC136729.1	Acadm
Arhgef10	AC136746.1	Acat3
Arhgef17	AC137123.1	Accn2
Arhgef19	AC138214.2	Ace2
Arhgef25	AC139673.1	Acer2
Arhgef5	AC142101.1	Acot10
Arid5b	AC142191.1	Acpl2
Arl1	AC147987.1	Acrbp
Arl2	AC148328.1	Acsbg1
Arl4d	AC149052.1	Acsf3
Arl5a	AC151841.1	Acsl1
Arl6ip1	AC152063.2	Acss1
Arl6ip5	AC153998.1	Acta1
Armcx2	AC154486.1	Actr1b
Armcx3	AC158296.2	Adamts15
Armcx6	AC158751.1	Adamts2
Arpc4	AC161348.1	Adamts3
Arpc5	AC161812.1	Adamts9
Arrdc1	AC163108.1	Adamtsl3
Arsa	AC163357.1	Adck3
Arsb	AC163677.1	Adcy1
Arxes2	AC164597.1	Adhfe1
Asah1	AC165259.1	Adipoq
Asb7	Acaa1b	Adm
Asf1b	Acad8	Adora2a
Asl	Accn2	Adora2b
Ass1	Ace	Adora3
Atf7ip	Ache	Adra1b
Atg12	Acn9	Adra2b
Atg16l2	Acot2	Adra2c
Atl2	Acrbp	Aff2
Atl3	Acsl3	Aff3
Atoh8	Acsl4	Agbl3
Atp13a2	Acss1	Ager
Atp1b1	Acss3	Agmo
Atp6v0a2	Acta1	Agpat6
Atp6v0d1	Acta2	Agt
Atp6v0e	Actb	Agxt
Atp6v1a	Actg1	Ahsg
Atp6v1f	Actg2	AI316807
Atpif1	Actn1	AI606473
Atxn10	Actn3	AI661453
Auh	Actr2	Aim1
Aunip	Actr3	Airn
Aurka	Acy1	Ak8
Aurkb	Adam17	Akap5
Avpi1	Adam23	Aknad1
Avpr1a	Adam33	AL589742.1
AW555464	Adam5	AL591207.1
B130055M24Rik	Adam8	AL596215.1
B230120H23Rik	Adam9	AL606962.1
B230312A22Rik	Adamts12	AL607072.1
B3galnt1	Adamts16	AL669964.1
B4galnt1	Adamts19	Aldh1a2
B4galt7	Adamts20	Alms1
B630005N14Rik	Adamts4	Alox5ap
Babam1	Adamts9	Alpl
Bag2	Adamtsl3	Amd1
Basp1	Adamtsl4	Ang2
BC017612	Adap2	Angptl1
BC017643	Adarb1	Angptl6
BC017647	Adck3	Angptl7
BC018242	Adcy1	Ankle1
BC022687	Adcy10	Ankrd32
BC026585	Adcy5	Ankrd5
BC028528	Adcy8	Ankrd6
BC029214	Adcyap1r1	Anks1
BC029722	Adh5	Anks6
BC030867	Adhfe1	Anln
BC031181	Adipoq	Anxa9
BC046404	Adm	Aox3
Bcam	Adora2a	Apbb2
Bcar1	Adpgk	Apcdd1
Bcas3	Adra2a	Apln
Bckdha	Adra2b	Apmap
Bcl9l	Adrb1	Apoa2
Bcor	Adrb3	Apoc1
Bdnf	Adrbk2	Apoe
Bgn	Adtrp	Apol7d
Bicd2	Afap1l1	Aqp5
Birc2	Agap2	Arap1
Birc5	Agps	Arhgap11a
Bmp1	Agt	Arhgap21
Bmp4	Agtr1a	Arhgap4
Bnip3	Agxt	Arid5a
Bnip3l	Ahcyl1	Arsj
Bod1l	Ahnak	Art3
Bok	Ahsa2	Art4
Bora	AI606473	Artn
Bpgm	AI661453	Arvcf
Bphl	AI662270	Asb16
Brms1l	AI836003	Ascl2
Bsdc1	Aif1l	Asf1b
Bsg	Aim2	Aspa
Btbd1	Airn	Aspm
Btg2	AK157302	Atg9b
Bub1	Ak5	Atp13a5
Bub1b	Ak8	Atp2b3
C1ql3	Akr1c14	Atp8a2
C1qtnf2	Akr1c18	Atp8b2
C1qtnf5	Akt3	Atp8b5
C1qtnf6	AL589742.1	Aunip
C1rl	AL591207.1	Aurka
C330027C09Rik	AL603664.1	Aurkb
C530008M17Rik	AL606528.1	AV039307
C78339	AL646002.1	AW011738
Cacna1g	AL670673.1	Awat2
Cacnb3	AL772401.1	B230216G23Rik
Cacng7	Aldh1a1	B230216N24Rik
Cadm4	Aldh1a2	B230217C12Rik
Calm2	Aldh1a3	B230319C09Rik
Calm3	Aldh1a7	B3galnt2
Calr	Aldh1l1	B3gat3
Calu	Aldh4a1	B3gnt2
Camk1	Aldoart1	B430219N15Rik
Camk2g	Alox5ap	B4galnt3
Cap1	Alpk3	B930094E09Rik
Cap2	Als2	Bai2
Capn2	Amd1	Bard1
Capzb	Amotl2	BC004004
Casc5	Angpt4	BC022960
Casp3	Angptl1	BC028471
Casp6	Angptl7	BC030867
Casp8	Ankle1	BC037032
Cav1	Ankrd1	BC037034
Cav2	Ankrd13c	BC043934
Cbr4	Ankrd2	BC052040
Cbx4	Ankrd32	BC053749
Cbx8	Ankrd34a	BC100451
Cby1	Ankrd37	Bcas1
Ccdc102a	Ankrd5	Bckdk
Ccdc104	Anln	Bcl2
Ccdc107	Ano10	Bcl3
Ccdc109b	Ano6	Bend5
Ccdc122	Antxr1	Best1
Ccdc126	Anxa1	Bex1
Ccdc136	Anxa6	Bicc1
Ccdc34	Anxa9	Birc5
Ccdc6	Aoc3	Bmp4
Ccdc80	Apba2	Bmp7
Ccdc82	Apbb2	Bnc1
Ccdc85b	Apcdd1	Bnc2
Ccdc99	Apln	Bnip1
Cck	Apoa2	Bora
Ccm2	Apoe	Brca1
Ccna2	Apol10b	Brdt
Ccnb1	Apol7d	Bri3bp
Ccnb2	Apold1	Btbd8
Ccnd1	Aqp1	Btnl9
Ccnd2	Aqp5	Bub1
Ccne1	Arap1	Bub1b
Ccnf	Arap3	C130046K22Rik
Ccng1	Arhgap1	C130074G19Rik
Ccng2	Arhgap11a	C1qtnf4
Ccnyl1	Arhgap20	C1qtnf7
Cd109	Arhgap30	C2
Cd151	Arhgap36	C230037L18Rik
Cd1d1	Arhgap9	C3
Cd248	Arhgef19	C330006D17Rik
Cd24a	Arhgef25	C330027C09Rik
Cd276	Arhgef39	C430049B03Rik
Cd59a	Arl13b	C4a
Cd80	Arl5a	C4b
Cd81	Arl5c	C530008M17Rik
Cd82	Armc1	C630043F03Rik
Cd9	Armc9	C7
Cd97	Armcx2	C730034F03Rik
Cd99l2	Armcx4	C87436
Cdc16	Arrdc4	Cacna1i
Cdc20	Asb2	Camk2n2
Cdc27	Asgr1	Camkk2
Cdc42bpa	Asna1	Car14
Cdc42bpg	Asns	Car3
Cdc42ep1	Aspm	Car6
Cdc42ep3	Asxl3	Carns1
Cdc42ep4	Atf5	Casc5
Cdc42ep5	Atg10	Casp9
Cdca2	Atg12	Casq2
Cdca3	Atg9b	Cav3
Cdca5	Atp11c	Cbr2
Cdca8	Atp12a	Cbx8
Cdh11	Atp1a3	Cc2d2a
Cdh2	Atp2b3	Ccdc142
Cdipt	Atp5j	Ccdc158
Cdk1	Atp5o	Ccdc169
Cdk18	Atp6v0a4	Ccdc17
Cdk5	Atp6v0d2	Ccdc170
Cdk5rap2	Atp6v1g2	Ccdc173
Cdk8	Atp8b1	Ccdc62
Cdkn1a	Atp8b4	Ccdc87
Cdkn1b	Atr	Ccdc88c
Cdkn2a	Atrx	Ccdc99
Cdkn2b	Aunip	Ccl24
Cdkn2c	Aurka	Ccl25
Cdkn2d	Aurkb	Ccl5
Cdkn3	Aven	Ccna2
Cdo1	Avpr1a	Ccnb1
Cdr2	AW011738	Ccnb2
Cenpa	Axl	Ccne2
Cenpe	B130055M24Rik	Ccnf
Cenph	B230216G23Rik	Ccp110
Cenpi	B230216N24Rik	Ccr5
Cenpk	B230217C12Rik	Ccr7
Cenpl	B230219D22Rik	Cd4
Cenpn	B230319C09Rik	Cd59a
Cenpq	B3galt1	Cd59b
Cenpt	B3gnt2	Cd72
Cep120	B3gnt9-ps	Cdc20
Cep250	B430305J03Rik	Cdc25c
Cep55	B430306N03Rik	Cdc45
Cercam	Bai1	Cdc6
Cfl2	Bai2	Cdca2
Cgrrf1	Bard1	Cdca3
Chchd10	Bbs5	Cdca5
Chd3	BC005764	Cdca7
Chek2	BC030867	Cdca8
Chfr	BC034902	Cdh17
Chmp2b	BC037032	Cdh22
Chmp5	BC049715	Cdh23
Chn1	BC053749	Cdh24
Chpf	Bcat1	Cdh26
Chpt1	Bccip	Cdk1
Chst12	Bckdhb	Cdk5rap3
Chsy3	Bcl2	Cdkn2c
Cit	Bcl2a1b	Cdkn3
Ckap2	Bcl2l13	Cdo1
Ckap2l	Bcl6b	Cdon
Ckap4	Bcl9	Cdsn
Ckap5	Bcl9l	Cebpd
Ckb	Bdkrb2	Celf5
Cklf	Bend5	Celf6
Cks1b	Best1	Cenpa
Cks2	Bex2	Cenpe
Clasp2	Bglap2	Cenpf
Cldn15	Bhlhe22	Cenpi
Clec2d	Birc5	Cenpk
Clic1	Bivm	Cenpm
Cltb	Blmh	Cenpn
Clu	Blnk	Cenpw
Clybl	Bmp2	Cep290
Cmah	Bmp3	Cep55
Cmtm4	Bmp4	Cep57l1
Cmtm7	Bmp6	Cep72
Cnih	Bmp8a	Ces2e
Cnksr3	Bmpr1b	Cfb
Cnn2	Bnc1	Cfd
Cnn3	Bok	Cfp
Cnnm4	Bora	Cftr
Cnpy4	Brca1	Cgnl1
Cnst	Bre	Cgrrf1
Cobl	Brip1	Chaf1b
Cog6	Brms1l	Chd6
Col12a1	Brsk1	Chgb
Col14a1	Btc	Chl1
Col15a1	Btf3	Chn2
Col16a1	Btn1a1	Chrm2
Col1a1	Bub1	Chrm4
Col1a2	Bub1b	Chrna4
Col28a1	Bud13	Chtf18
Col3a1	Bves	Cidec
Col4a1	Bzw2	Cit
Col4a2	C030013D06Rik	Ckap2l
Col4a5	C030014I23Rik	Clasp2
Col5a1	C030034I22Rik	Clca1
Col5a2	C130074G19Rik	Clcnkb
Col6a1	C1d	Cldn1
Col6a3	C1qc	Cldn10
Col8a1	C1ql3	Cldn2
Colec12	C1qtnf1	Clec11a
Copb2	C1qtnf2	Clec14a
Copg	C1qtnf7	Clec2d
Copz2	C1s	Clec3b
Cotl1	C3	Clec4e
Cox18	C330011M18Rik	Clec4n
Cox6a1	C330027C09Rik	Clspn
Cox7a2	C4b	Clstn3
Cox7a2l	C7	Clu
Cox8a	C920025E04Rik	Cmc1
Cpe	Cables1	Cmklr1
Cpeb2	Cabp1	Cml1
Cpt1c	Cacna1g	Cml3
Cpxm1	Cacna1i	Cngb1
Crcp	Cacnb2	Cntrob
Creb3l1	Cacnb4	Col14a1
Creld1	Cacng8	Col23a1
Crim1	Cadm3	Col27a1
Crip1	Cadm4	Col28a1
Crip2	Calcrl	Col6a4
Cript	Cald1	Col8a2
Crlf1	Calm3	Colq
Crlf2	Calr4	Comp
Crot	Calu	Copg2
Cryab	Camk1	Coro2a
Csf1r	Camk2g	Coro7
Csrp1	Camk2n1	COX17
Csrp2	Camk4	Cpxm1
Cst3	Camkk2	CR536618.1
Ctbs	Capn6	Creb3l3
Ctgf	Capn9	Csgalnact1
Cthrc1	Car10	CT025649.1
Ctif	Car3	Ctdsp1
Ctnna1	Card10	Ctnnal1
Ctnnal1	Casc5	Cttnbp2
Ctnnd1	Cav1	Cxadr
Ctsa	Cav3	Cxcl1
Ctsd	Cbr2	Cxcl12
Ctsf	Ccdc102a	Cxcl13
Ctsh	Ccdc11	Cxcl2
Cttnbp2nl	Ccdc126	Cxcl5
Ctxn1	Ccdc158	Cxcr7
Cul4b	Ccdc163	Cyb5r1
Cxcl16	Ccdc18	Cybrd1
Cxx1a	Ccdc25	Cyp11b1
Cxx1b	Ccdc37	Cyp26b1
Cyb561d2	Ccdc47	Cyp2s1
Cyb5r1	Ccdc65	Cyp39a1
Cyb5r3	Ccdc73	Cyp3a13
Cygb	Ccdc80	Cyp4b1
Cyld	Ccdc81	D030062O11RIK
D10Jhu81e	Ccdc87	D130007C19Rik
D17H6S56E-5	Ccdc88c	D17H6S56E-5
D2Ertd750e	Ccdc91	D18Ertd653e
D4Wsu53e	Ccdc99	D2Ertd750e
Dab2ip	Ccl11	D330023K18Rik
Dact3	Ccl17	D330028D13Rik
Dap	Ccl24	D330041H03Rik
Dbc1	Ccl25	D3Bwg0562e
Dbf4	Ccl3	D6Mm5e
Dbn1	Ccl5	Dab1
Dbndd2	Ccl8	Dbndd2
Dcaf5	Ccna2	Dcaf12
Dcaf6	Ccnb1	Dck
Dctn1	Ccnb2	Dclk3
Dctn2	Ccnd1	Ddx60
Dctn6	Ccnd2	Defb25
Dcun1d4	Ccne1	Dek
Dcxr	Ccng1	Dennd3
Dda1	Ccny	Depdc1a
Ddah1	Ccp110	Depdc1b
Ddb1	Ccpg1	Derl3
Ddr1	Ccrl1	Des
Ddt	Cd163	Dhfr
Ddx17	Cd180	Dhx8
Ddx3y	Cd248	Diap3
Decr2	Cd300ld	Dio2
Def6	Cd36	Dixdc1
Des	Cd4	Dlgap3
Dhrs1	Cd55	Dlgap5
Diap3	Cd72	Dlk2
Disp1	Cd74	Dlx2
Dkk3	Cdadc1	Dlx4
Dlc1	Cdc14a	Dmkn
Dlg3	Cdc20	Dnahc10
Dlgap5	Cdc25c	Dnajb3
Dlx2	Cdc42ep2	Dnajc21
Dmd	Cdc42ep3	Dnajc28
Dmpk	Cdc42ep5	Dnajc6
Dnajb11	Cdc6	Dnali1
Dnajb4	Cdca2	Dnase1l2
Dnajb5	Cdca3	Dnpep
Dnajc10	Cdca5	Donson
Dnajc9	Cdca7	Dpep2
Dnpep	Cdca7l	Dpf3
Dok1	Cdca8	Dpy19l1
Dpf1	Cdh13	Dpysl5
Dpy19l3	Cdh23	Draxin
Dpysl2	Cdh3	Dsn1
Drap1	Cdh4	Dst
Dstn	Cdh6	Dtl
Dtna	Cdk1	DUSP12
Dusp1	Cdk18	Dusp2
Dusp4	Cdkl1	Dut
Dvl3	Cdkn1c	Dzank1
Dync1i2	Cdkn2a	Dzip1
Dync1li2	Cdkn2b	E030010N08Rik
Dync2li1	Cdkn2c	E030030I06Rik
Dynll2	Cdkn2d	E130307A14Rik
Dynlrb1	Cdkn3	E130317F20Rik
Dynlt1a	Cdsn	E230015B07Rik
Dynlt1f	Cebpa	E230016M11Rik
Dynlt3	Celsr1	E2f7
Dysf	Cenpa	E2f8
Dzip1	Cenpe	Eaf2
E2f6	Cenpf	Ear1
E2f7	Cenph	Ear2
E2f8	Cenpi	Ecscr
Ebp	Cenpk	Ect2
Ecscr	Cenpm	Edil3
Ect2	Cenpp	Eepd1
Eda2r	Cenpt	Efhb
Edn1	Cenpw	Efhc1
Eef1a2	Cep128	Efna1
Efemp1	Cep55	Efna2
Efemp2	Cep57	Efnb3
Efha1	Ces1g	Egln3
Efha2	Cetn4	Eid2b
Efnb1	Cfb	Eln
Efs	Cfd	Elovl2
Egln1	Cfp	Elovl3
Ehbp1	Cgn	Emc8
Ehbp1l1	Chaf1a	Eme1
Ehd2	Chchd10	Emid1
Ehd3	Chek1	Eml1
Eid1	Chl1	Engase
Eif2s3y	Chm	Enkd1
Elfn1	Chmp5	Eno3
Emb	Chn2	Enox2
Emc3	Chodl	Enpp1
Emd	Chrdl1	Enpp3
Eml2	Chrm3	Enpp6
Emx2	Chrm4	ENTPD4
Enah	Chrnb1	Epas1
Enc1	Chtf18	Epb4.2
Eno1	Cilp	Ephb2
Eno3	Cit	Eps8
Enpp5	Cited1	Ercc6l
Ensa	Ckap2	Esam
Eogt	Ckap2l	Esco2
Epas1	Ckb	Espl1
Epb4.1l3	Clca1	Espn
Epha2	Clcn4-2	Ets1
Epha4	Cldn10	Exo1
Ephb2	Cldn15	Exosc1
Ephb3	Clec10a	Exph5
Ephb4	Clec11a	F730043M19Rik
Ephx1	Clec14a	F8
Epm2aip1	Clec2d	Faf2
Ergic3	Clec3b	Fam110c
Eri2	Clec4a1	Fam124a
Erich1	Clec4a3	Fam132a
Erlec1	Clec4n	Fam132b
Ero1l	Clint1	Fam13c
Espl1	Cln8	Fam154b
Esyt1	Clpp	Fam169b
Esyt2	Cmah	Fam178b
Etfb	Cmc1	Fam184a
Ets1	Cmklr1	Fam40b
Etv4	Cml3	Fam54a
Etv5	Cmtm4	Fam64a
Etv6	Cmtm5	Fam65c
Exo5	Cmtm8	Fam81a
Exoc4	Cnga3	Fam83d
Exoc6b	Cngb1	Fam84a
Exoc8	Cnih	Fam89a
Ext2	Cnksr1	Fancc
Extl3	Cnn2	Fancd2
F11r	Cnn3	Fanci
F2r	Cnst	Fancm
F3	Cntn1	Fbln1
Fabp3	Cntn2	Fbln7
Fabp5	Cntnap2	Fbxo41
Fads2	Col11a1	Fbxo47
Fads3	Col14a1	Fbxo48
Fam100a	Col16a1	Fbxo5
Fam100b	Col24a1	Fcgr2b
Fam101b	Col28a1	Fgd5
Fam103a1	Col2a1	Fgf11
Fam110a	Col3a1	Fgf12
Fam110b	Col4a4	Fgf7
Fam114a1	Col4a5	Fhl4
Fam115a	Col6a1	Figf
Fam115c	Col6a3	Fignl1
Fam117b	Col8a2	Flad1
Fam118a	Col9a2	Flrt1
Fam125a	Colec12	Flt3l
Fam129a	Colq	Fndc5
Fam131b	Commd1	Foxm1
Fam132a	Comp	Foxo6
Fam13c	Cops4	Foxp4
Fam149a	Coq10b	Fras1
Fam160b2	Cox6b1	Frmpd1
Fam164a	Cox6b2	Fry
Fam168a	Cox6c	Fsbp
Fam171b	Cox8a	Fstl4
Fam173a	Cpa4	Fut7
Fam174a	Cpne5	Fuz
Fam176a	Cpxm1	Fxyd1
Fam176b	Cpz	Fzd4
Fam189b	Crabp1	G6pd2
Fam18a	Creb3l1	Gabpb2
Fam18b	Creb3l3	Gabra1
Fam198b	Creg2	Gabra4
Fam20a	Crip1	Gabrg3
Fam20c	Crispld2	Galnt2
Fam26e	Crmp1	Galntl2
Fam3c	Cs	Ganc
Fam46b	Csda	Gapdh
Fam59b	Csdc2	Gas1
Fam63b	Csgalnact1	Gas2l3
Fam64a	Csmd1	Gata5
Fam65a	Cspg4	Gbas
Fam83d	Csrp1	Gck
Fam84b	CT030259.1	Gde1
Fam89b	Ctbp1	Gdf10
Fam98a	Ctdsp2	Gdf9
Fancb	Ctla2a	Gdpd2
Farp1	Ctla2b	Gen1
Fas	Ctnna3	Ggt5
Fat1	Ctps	Ggta1
Fblim1	Ctso	Gins1
Fbln5	Cttnbp2	Gins2
Fbn1	Ctxn1	Gipc2
Fbxl18	Cx3cr1	Glcci1
Fbxl20	Cxcl12	Glis3
Fbxo17	Cxcl13	Glns-ps1
Fbxo25	Cxcl16	Glt25d1
Fcgrt	Cxcl2	Gm10071
Fdxr	Cxcl5	Gm10125
Fermt2	Cxcr7	Gm10134
Fez1	Cyb5	Gm10138
Fez2	Cyb5b	Gm10167
Fgd3	Cyb5r4	Gm10169
Fgf10	Cybasc3	Gm10399
Fgfbp3	Cybrd1	Gm10420
Fgfr2	Cygb	Gm10434
Fgfrl1	Cyp11b1	Gm10479
Fggy	Cyp1a1	Gm10602
Fhl1	Cyp1b1	Gm10621
Fhl2	Cyp26b1	Gm10638
Fhl3	Cyp2s1	Gm10642
Fhod1	Cyp39a1	Gm10643
Ficd	Cyp4a12b	Gm10676
Figf	Cys1	Gm10785
Filip1l	Cyth3	Gm11131
Fis1	D10Wsu102e	Gm11226
Fkbp10	D130058E05Rik	Gm11361
Fkbp14	D14Ertd668e	Gm11478
Fkbp15	D15Ertd621e	Gm11516
Fkbp7	D17H6S56E-5	Gm11585
Fkbp9	D230002A01Rik	Gm11602
Flna	D2Ertd750e	Gm11647
Flnb	D330023K18Rik	Gm11738
Flnc	D3Bwg0562e	Gm11960
Flot1	D430019H16Rik	Gm12009
Flot2	D630003M21Rik	Gm12115
Fmn1	D6Mm5e	Gm12198
Fmod	D730003I15Rik	Gm12319
Fmr1	D7Ertd443e	Gm12380
Fn1	Daam2	Gm12500
Folr1	Dact3	Gm12602
Fopnl	Darc	Gm12655
Fos	Dbp	Gm12796
Foxm1	Dbt	Gm12824
Foxn3	Dchs1	Gm12843
Foxs1	Dclk1	Gm129
Frk	Dcn	Gm13067
Frmd8	Dcun1d2	Gm13080
Frs2	Dcun1d4	Gm13166
Fscn1	Ddah1	Gm13292
Fstl3	Ddc	Gm13364
Fuca1	Ddit4	Gm13431
Fuca2	Ddo	Gm13453
Fut8	Ddx19a	Gm13470
Fxyd6	Depdc1a	Gm13498
Fyco1	Depdc1b	Gm13563
Fzd2	Deptor	Gm13610
Fzd5	Des	Gm13644
Fzd7	Dhcr24	Gm13653
Fzd8	Diap3	Gm13688
G2e3	Dio2	Gm13704
G3bp2	Dio3	Gm13832
Gab1	Dkk3	Gm13845
Gabarap	Dlg2	Gm13961
Gadd45b	Dlgap3	Gm13986
Gadd45g	Dlgap5	Gm14012
Gale	Dll4	Gm14017
Galm	Dlx4	Gm14027
Galntl4	Dlx5	Gm14113
Gas2l1	Dmkn	Gm14122
Gas6	Dmpk	Gm14154
Gata2	Dmwd	Gm14226
Gatsl3	Dnahc10	Gm14230
Gba	Dnahc8	Gm14295
Gbas	Dnajc6	Gm14337
Gcnt2	Dnali1	Gm14412
Gdf11	Dnase1l2	Gm14443
Gdf15	Dock10	Gm14523
Gdf6	Dok3	Gm14539
Gemin7	Doxl2	Gm14686
Ggcx	Dpcr1	Gm14830
Ggta1	Dpep1	Gm14921
Ghitm	Dpp4	Gm14963
Ghr	Dpp6	Gm15051
Gipc1	Dpp8	Gm15163
Gipc2	Dpy19l4	Gm15271
Gla	Dpysl3	Gm15326
Glb1	Dpysl5	Gm15401
Gldn	Draxin	Gm15408
Glipr1	Dse	Gm15411
Glipr2	Dsel	Gm15417
Glis2	Dsn1	Gm15443
Glt25d1	Dstn	Gm15605
Gltp	Dtl	Gm15640
Gm10094	Dtna	Gm15816
Gm11451	Dtx4	Gm15834
Gm11610	Dusp18	Gm15860
Gm11818	Dydc2	Gm15873
Gm12481	Dync1li2	Gm15954
Gm14005	Dzank1	Gm15983
Gm14325	Dzip1	Gm16008
Gm14326	E030030I06Rik	Gm16020
Gm2a	E130012A19Rik	Gm16124
Gm5424	E130114P18Rik	Gm16174
Gm5617	E130309D14Rik	Gm16238
Gm8773	E130317F20Rik	Gm16266
Gm98	E230001N04Rik	Gm16278
Gmcl1	E230015J15Rik	Gm16309
Gmpr	E230016K23Rik	Gm16759
Gna12	E2f2	Gm16796
Gnai2	E2f7	Gm16835
Gnaq	E2f8	Gm17024
Gnas	E330013P04Rik	Gm17092
Gnb5	Ear2	Gm17354
Gng11	Ebf4	Gm17538
Gng2	Ebp	Gm1862
Gng8	Ecscr	Gm1976
Gns	Ect2	Gm20036
Golga4	Edil3	Gm20388
Golga5	Edn1	Gm20457
Golm1	Eef1a2	Gm20467
Gpam	Efemp1	Gm20488
Gpc4	Efna1	Gm20499
Gpc6	Efna5	Gm20521
Gpnmb	Egfl8	Gm20533
Gpr137b	Egln3	Gm20537
Gpr176	Egr3	Gm20554
Gpx1	Eif1ad	Gm20605,Lrch4
Gpx3	Eif2s3x	Gm20634
Gpx4	Elfn1	Gm20684
Gpx7	Elmo2	Gm2991
Gramd1a	Elmod2	Gm3362
Grb10	Eln	Gm3696
Grem1	Elovl2	Gm4285
Grem2	Emb	Gm4353
Gria3	Eme1	Gm4473
Grina	Emilin1	Gm4636
Grn	Emp3	Gm4799
Gstk1	Eng	Gm4841
Gstm2	Eno1	Gm4925
Gstm4	Eno3	Gm4951
Gstt1	Enpp3	Gm4968
Gstt3	Enpp6	Gm5069
Gtf3c1	Entpd1	Gm5270
Gtse1	Eogt	Gm5380
Gucy1a2	Epha1	Gm5617
Gulp1	Epha3	Gm5828
Gyg	Epha7	Gm5913
Gys1	Ephb1	Gm608
H2afv	Epm2a	Gm6415
H2afx	Epn1	Gm6419
H2-DMb1	Epyc	Gm6485
Haghl	Ercc6l	Gm6781
Hand2	Ereg	Gm6843
Has2	Eri3	Gm6970
Haus4	Esam	Gm7334
Haus7	Esco2	Gm7429
Hbegf	Esm1	Gm7535
Hbs1l	Espl1	Gm7694
Hcfc1r1	Espn	Gm8098
Hck	Esr1	Gm8325
Hdlbp	Esrp2	Gm8606
Heatr7a	Etfdh	Gm8623
Hebp2	Etv1	Gm8752
Hes6	Etv5	Gm9727
Hexa	Evl	Gm9776
Hexb	Exo1	Gm9812
Hif1a	Exph5	Gm9905
Higd2a	F13a1	Gm9920
Hip1	F2rl2	Gm9938
Hist1h1c	F3	Gm996
Hist1h2bc	Fabp3-ps1	Gm9987
Hist1h4i	Fabp5	Gmds
Hist3h2a	Fads2	Gmpr2
Hivep1	Fads6	Gna15
Hmgb2	Fam101a	Gnao1
Hmgn3	Fam107b	Gnat2
Hmgn5	Fam109b	Gpd1
Hmmr	Fam115c	Gpi1
Hoxb2	Fam117a	Gpm6a
Hoxb3	Fam124a	Gpr1
Hoxb4	Fam129a	Gpr156
Hoxb5	Fam131b	Gpr165
Hoxb6	Fam13c	Gpr182
Hoxb9	Fam151b	Gpr30
Hoxc6	Fam155a	Gpr45
Hp	Fam176a	Gpr50
Hp1bp3	Fam180a	Gpr75
Hpcal1	Fam186b	Gpr88
Hrsp12	Fam188a	Gprin3
Hs2st1	Fam188b	Gramd2
Hs6st1	Fam189b	Gramd4
Hs6st2	Fam198a	Grap
Hsbp1	Fam198b	Grb14
Hscb	Fam199x	Greb1
Hsd17b11	Fam26e	Grem1
Hsp90b1	Fam38b	Grik4
Hspa2	Fam46b	Grip2
Hspb1	Fam46c	Grk6
Hspb11	Fam59b	Grtp1
Hspb2	Fam63b	Gsdmd
Hspb6	Fam64a	Gsg2
Hspb7	Fam65c	Gstp2
Htr1b	Fam69c	Gstt1
Hyi	Fam70a	Gstt4
Hyls1	Fam71f1	Gzmc
Iah1	Fam78a	H19
Id2	Fam81a	H1fx
Id4	Fam83d	H2-Eb1
Idh2	Fam84a	H2-K2
Idh3a	Fam84b	H2-Ke6
Ifi30	Fancb	H2-M9
Ifi47	Fancc	H2-Q10
Ifngr2	Fanci	Has1
Ift20	Fas	Haus5
Ift80	Fat2	Haus6
Igf1r	Fblim1	Hcn4
Igfbp2	Fbln1	Hdac2
Igfbp4	Fbln5	Heatr7b1
Igfbp7	Fbn1	Helq
Igsf8	Fbn2	Hemk1
Ikbip	Fbxl22	Hey2
Il10rb	Fbxo2	Hhex
Il1rap	Fbxo22	Hhip
Il3ra	Fbxo24	Hist1h1b
Il4ra	Fbxo28	Hist1h1c
Il6st	Fbxo33	Hist1h2bb
Ilk	Fbxo4	Hist1h2be
Ilvbl	Fbxo48	Hist1h2bf
Impa2	Fbxo5	Hist1h3b
Incenp	Fbxw10	Hist1h3d
Inf2	Fcgr2b	Hist1h4a
Ing4	Fem1b	Hist1h4i
Inhbb	Fem1c	Hist2h3c1
Inpp5a	Fer	Hist2h3c2
Inpp5k	Fermt2	Hist2h4
Inppl1	Fez2	Hlf
Ipp	Fgd3	Hmcn1
Iqgap3	Fgd5	Hmmr
Irak2	Fgf11	Hnmt
Isca2	Fgf13	Hnrnph2
Iscu	Fgf16	Hoxa10
Isg20	Fgf18	Hoxb3os
Islr	Fgf7	Hoxd10
Isoc2b	Fgf9	Hoxd11
Isyna1	Fgfr2	Hp
Itfg1	Fgfr4	Hps5
Itga11	Fgl2	Hs3st4
Itga3	Fhl1	Hsbp1l1
Itga5	Fibin	Hspa12b
Itga6	Fibp	Htr6
Itgb1	Figf	Hus1
Itgb5	Fktn	Hyal3
Itm2b	Flna	Ica1l
Itm2c	Fmn2	Icam1
Itpr1	Fmnl1	Icam4
Itpr3	Fmo1	Id3
Jag1	Fmo5	Ier3ip1
Jdp2	Fmod	Ifi205
Jph2	Fmr1	Ifitm1
Jub	Fndc1	Ifitm5
Jund	Fndc5	Igf1r
Jup	Fndc7	Igfals
Kank1	Foxd2	Igfbp3
Kank2	Foxj1	Igfbp4
Kazald1	FOXL1	Ighg2c
Kazn	Foxm1	Igsf1
Kcnab1	Foxo6	Igsf10
Kctd10	Foxp2	Il15
Kctd5	Foxs1	Il16
Kctd9	Fpr1	Il17re
Kdelr2	Frem1	Il1r1
Kdelr3	Frmd3	Il1r2
Khdrbs3	Frmd5	Il1rl2
Kidins220	Fscn1	Il22ra1
Kif11	Fstl4	Il33
Kif18a	Fth1	Il6st
Kif1a	Fuca1	Incenp
Kif20a	Fut7	Inha
Kif20b	Fut8	Inmt
Kif22	Fxyd1	Inpp4b
Kif23	Fxyd6	Inppl1
Kif2c	Fyn	Iqgap3
Kif4	Fzd1	Irak4
Kifc1	Fzd2	Isl2
Klc2	G0s2	Islr
Klf13	G530011O06Rik	Islr2
Klhl13	G6pdx	Isoc2b
Klhl18	Gabpa	Isyna1
Klhl22	Gabra3	Itgb3bp
Klhl23	Gabra4	Itgb7
Klhl26	Gabrg3	Itih4
Kntc1	Gal3st2	Itsn1
Kpna2	Galnt1	Jak3
Kpna4	Galnt13	Jdp2
Krcc1	Galntl2	Kat2b
Ksr1	Galntl4	Kazn
L3hypdh	Galt	Kbtbd10
Lacc1	GAPDH	Kcna7
Lactb	Gas1	Kcne1l
Lama5	Gas2	Kcne4
Lamb2	Gas2l3	Kcng2
Lamp1	Gas6	Kcnh1
Lamp2	Gata5	Kcnj8
Lamtor2	Gbe1	Kcnn2
Laptm4a	Gbp6	Kif11
Large	Gbp9	Kif14
Larp1b	Gbx1	Kif15
Lasp1	Gc	Kif18b
Lass6	Gck	Kif20a
Lbh	Gdf10	Kif20b
Lbp	Gdf11	Kif22
Lclat1	Gdf6	Kif23
Ldhb	Gdpd2	Kif2c
Lepre1	Gen1	Kif4
Leprel4	Ggh	Kifc1
Leprot	Ggt5	Kifc5b
Lfng	Ginm1	Klf15
Lgals1	Gins2	Klhdc8a
Lgals9	Gipc2	Klhl32
Lgi2	Gjb2	Klk10
Lgmn	Gjb5	Kng1
Lhfp	Gli1	Kng2
Lima1	Glis3	Kntc1
Limch1	Glp2r	Krt14
Limd2	Glt25d1	Krt18
Lims2	Gm10069	Krt7
Lin9	Gm10119	Krt8
Lipo1	Gm10169	Ksr2
Llgl2	Gm10177	L1cam
Lman2l	Gm10212	L3hypdh
Lmcd1	Gm10309	Lamc3
Lmf2	Gm10327	Lass1
Lmo4	Gm10369	Lca5l
Lmod1	Gm10420	Lcat
Lox	Gm10480	Ldb2
Loxl2	Gm10501	Ldha-ps2
Loxl3	Gm10521	Ldhd
Loxl4	Gm10567	Lenep
Lpar6	Gm10602	Lepr
Lphn2	Gm10643	Leprel1
Lpl	Gm10645	Letm2
Lpp	Gm10654	Lgi2
Lrp10	Gm10655	Lhfpl4
Lrp11	Gm10698	Lhx4
Lrpap1	Gm10812	Lifr
Lrrc27	Gm11110	Lig1
Lrrc28	Gm11223	Lilra5
Lrrc42	Gm11349	Limch1
Lrrc4c	Gm11361	Lmln
Lrrcc1	Gm11413	Lnx1
Lrrfip1	Gm11425	Lphn3
Lrrn2	Gm11451	Lrg1
Lrrn4	Gm11453	Lrmp
Lsm11	Gm11547	Lrp2
Ltbp2	Gm11557	Lrrc17
Ltbp3	Gm11560	Lrrc56
Lurap1l	Gm11602	Lrrc61
Luzp1	Gm11610	Lrrc69
Lxn	Gm11627	Lrrc8e
Lyn	Gm11696	Lrrn3
Lynx1	Gm11769	Lsamp
Lyrm2	Gm11816	Lsr
Lzts2	Gm11826	Ltbp4
M6pr	Gm11838	Lum
Mad2l1	Gm11847	Ly6c1
Maea	Gm11868	Ly6f
Maff	Gm11914	Lypd1
Mafk	Gm11973	M6pr-ps
Maged1	Gm12009	Mad2l1
Maged2	Gm12059	Man1a2
Magee1	Gm12097	Map3k5
Mageh1	Gm12117	Map3k8
Magt1	Gm12198	Map3k9
Maml2	Gm12338	Map4k1
Man1c1	Gm12389	Map4k2
Man2a2	Gm12428	Mapkapk5
Man2b1	Gm12454	Mastl
Man2b2	Gm12500	Matn2
Map1lc3a	Gm12565	Matn4
Map2k4	Gm12577	Mbd5
Map3k10	Gm12655	Mboat1
Map3k11	Gm12693	Mcam
Map4k3	Gm12712	Mcm10
Map4k5	Gm12824	Mcm3
Mapk13	Gm12963	Mcm5
Mapk3	Gm12989	Mcm6
Mapkbp1	Gm13042	Mcm8
Marcks	Gm13050	Mcoln3
Marcksl1	Gm13086	Me2
Mark1	Gm13091	Megf6
Marveld1	Gm13139	Melk
Mbnl2	Gm13166	Meox2
Mcam	Gm13241	Mest
Mcee	Gm13283	Met
Mdga1	Gm13292	Mettl15
Mdk	Gm13308	Mettl17
Me1	Gm13318	Mfap4
Me2	Gm1332	Mfsd2b
Meg3	Gm13364	Mfsd4
Melk	Gm13410	Mgat2
Metrnl	Gm13431	Mgat5
Mettl21a	Gm13466	Mgat5b
Mfge8	Gm13498	Mgst2
Mfn2	Gm13509	Micall1
Mgat1	Gm13680	Mid2
Mgat3	Gm13789	Mios
Mgll	Gm13889	Mis18bp1
Mgmt	Gm13910	Mki67
Mgp	Gm13961	Mlf1ip
Mgrn1	Gm13985	Mlkl
Mical1	Gm14078	Mlxipl
Mical2	Gm14113	Mns1
Mical3	Gm14148	Mosc1
Micall2	Gm14150	Mpg
Mid1	Gm14167	Mpzl2
Mid2	Gm14230	Mrgprf
Mis18bp1	Gm14269	Mrps17
Mki67	Gm14276	Mrps9
Mkl1	Gm14277	Mt3
Mlec	Gm14290	Muc1
Mllt3	Gm14403	Mx1
Mmgt1	Gm14420	Mxd3
Mmgt2	Gm14443	Myl4
Mmp10	Gm14446	Mylpf
Mmp11	Gm14450	Myo1g
Mmp13	Gm14494	Myo5b
Mmp17	Gm14523	Myoc
Mmp23	Gm14539	N28178
Mns1	Gm14686	N4bp2
Mob3a	Gm14963	Napepld
Morc2a	Gm15326	Nav1
Morn4	Gm15401	Ncam2
Mospd1	Gm15410	Ncapd2
Mpi	Gm15417	Ncapd3
Mpp5	Gm15445	Ncapg
Mprip	Gm15638	Ncapg2
Mpst	Gm15640	Ndc80
Mpv17l2	Gm15865	Nde1
Mpzl1	Gm15867	Ndnf
Mr1	Gm15869	Ndrg1
Mrap	Gm15899	Ndst3
Mras	Gm15952	Neat1
Mrc2	Gm15954	Nedd1
Mrgprf	Gm15972	Nek2
Mrm1	Gm15987	Neurl1b
Mrpl54	Gm15998	Neurl4
Mrvi1	Gm16020	Nexn
Msn	Gm16046	Nf2
Msrb1	Gm16174	Nfia
Msrb3	Gm16177	Ngb
Mtap1b	Gm16230	Ngef
Mtap1s	Gm16244	Nhsl2
Mtap6	Gm16309	Niacr1
Mtch1	Gm16364	Ninj2
mt-Cytb	Gm16365	Nkain4
Mtfr1	Gm16485	Nkd1
Mthfr	Gm16536	Nlgn3
Mtmr14	Gm16759	Nlrx1
mt-Nd5	Gm17024	Nmb
Mtss1	Gm17029	Nmi
Mtss1l	Gm17040	Nmral1
Mtus2	Gm17087	Nnat
Mum1l1	Gm17092	Nol3
Mus81	Gm17115	Nop14
Mustn1	Gm17251	Nos1ap
Mut	Gm17382	Notum
Mxd4	Gm17538	Nppb
Mxra7	Gm1848	Npr3
Myadm	Gm20467	Nptx1
Mycl1	Gm20492	Nptx2
Myef2	Gm20503	Nptxr
Myeov2	Gm20507	Nrg4
Myh10	Gm20528	Nrm
Myh11	Gm20537	Nrxn2
Myh9	Gm20621	Nt5e
Myl12a	Gm20658	Ntn3
Myl6	Gm20683	Ntrk3
Myl6b	Gm20684	Nudt6
Myl9	Gm20702	Nuf2
Mylk	Gm2223	Nup62cl
Myo10	Gm2237	Nusap1
Myo1b	Gm2308	Nxnl2
Myo1c	Gm3222	Obsl1
Myo1d	Gm3531	Ogfrl1
Myo1e	Gm3696	Ogg1
Mzt1	Gm4070	Oip5
Nacad	Gm4202	Olfml1
Nacc2	Gm4353	Olfml2a
Nagk	Gm4473	Orc1
Nans	Gm4895	Osbp2
Narf	Gm4944	Osbpl3
Nat2	Gm4951	Oscar
Nav2	Gm5069	Osr1
Ncam1	Gm5077	Otop2
Ncapd2	Gm5139	Otud7a
Ncapg	Gm5270	Oxtr
Ncaph	Gm5436	P2ry6
Nck2	Gm5446	Pacsin1
Ndc80	Gm5526	Padi2
Nde1	Gm5540	Padi3
Ndrg4	Gm5555	Pak6
Ndufa11	Gm5595	Palm3
Ndufa13	Gm5601	Palmd
Ndufa3	Gm5621	Pan2
Ndufa7	Gm5763	Pan3
Ndufc1	Gm6180	Paqr6
Ndufv3	Gm6263	Parpbp
Neat1	Gm6368	Parva
Nedd4	Gm6374	Pask
Nedd9	Gm6395	Pbk
Nek2	Gm6419	Pbld2
Neo1	Gm6451	Pbx4
Nes	Gm6485	Pcbd1
Nexn	Gm6650	Pcdhb8
Nfatc4	Gm6712	Pcsk5
Ngfrap1	Gm6733	Pdcd7
Nhlrc3	Gm684	Pde1a
Nicn1	Gm6843	Pde8b
Nid2	Gm7204	Pdgfrb
Nipal1	Gm7361	Pdik1l
Nkd1	Gm7367	Pdzd2
Nkd2	Gm7809	Pdzd7
Nkx3-2	Gm7901	Pdzd9
Nlk	Gm7936	Pea15a
Nnt	Gm8113	Pecr
Nov	Gm8225	Penk
Npnt	Gm8522	Pex11c
Npr2	Gm8619	Pfn4
Nptn	Gm8623	Pgbd1
Nradd	Gm8722	Pgbd5
Nrp2	Gm8738	Pgpep1l
Nt5dc2	Gm8752	Phactr2
Ntn4	Gm8822	Phf7
Nuak1	Gm8902	Phyhip
Nub1	Gm9770	Phyhipl
Nucb1	Gm9870	Pi16
Nucb2	Gm9888	Pi4k2b
Nudt18	Gm9905	Pianp
Nudt4	Gm9920	Pigz
Nuf2	Gm9938	Pik3c2b
Nupl2	Gm9947	Pim1
Nusap1	Gmds	Pip4k2b
Nxn	Gna14	Pip5kl1
Nxph3	Gna15	Pipox
Nynrin	Gnb1l	Pitpnm3
Oaz2	Gnb5	Pkdcc
Ociad1	Gng8	Pkhd1l1
Ogdhl	Gngt2	Pkmyt1
Ogfod2	Gnptab	Pkn1
Olfm2	Got1	Plagl1
Olfml2b	Got1l1	Plb1
ORF63	Gp1bb	Plbd1
Ormdl3	Gp49a	Plcb1
Os9	Gpc1	Plce1
Osbpl11	Gpc3	Plch1
Ost4	Gpc6	Pld5
Ostf1	Gpd2	Plekha4
Ostm1	Gpm6a	Plekha7
Oxct1	Gpm6b	Plekhg5
Oxld1	Gpr1	Plekhh3
Oxr1	Gpr124	Plin1
P4ha1	Gpr133	Plk1
P4ha2	Gpr160	Plk4
P4ha3	Gpr182	Pm20d2
Pafah1b3	Gpr3	Pmf1
Paip2	Gpr35	Podxl
Paip2b	Gpr50	Pofut2
Palld	Gpr64	Pola1
Palm2	Gpr88	Pold2
Pamr1	Gprasp2	Pole
Paqr8	Gpsm2	Polh
Pard6g	Grasp	Poli
Parm1	Grb10	Polq
Parp3	Grb14	Pomc
Parpbp	Greb1	Popdc2
Parva	Grem1	Ppargc1a
Pawr	Grid2ip	Ppp1r14a
Pbk	Grik3	Ppp1r36
Pbx3	Grik5	Ppp1r9a
Pbxip1	Grin1	Ppp1r9b
Pcdh1	Grip2	Ppp2r5b
Pcdh18	Grm4	Prc1
Pcgf5	Gsg2	Prdm6
Pck2	Gsta1	Prex2
Pcmtd1	Gsta3	Prg4
Pcolce	Gsta4	Prickle1
Pcsk6	Gstm1	PRICKLE4
Pcyox1l	Gstm2	PRICKLE4,Prickle4
Pdcl3	Gstm7	Prim1
Pde3a	Gstp1	Prkcq
Pde4dip	Gstt1	Prkd1
Pde8b	Gstt4	Prl14l
Pdgfa	Gucy1a2	Prl2c2
Pdgfc	Gucy2e	Prl2c5
Pdgfd	Gulp1	Prlr
Pdgfrb	Gxylt2	Proca1
Pdha1	Gzmc	Prokr2
Pdia3	H2-Ab1	Prom1
Pdia4	H2-Eb1	Prph
Pdia5	H2-K2	Prrc2a
Pdia6	H2-M1	Prrt2
Pdk1	H2-Q6	Prrx2
Pdlim1	H2-T10	Prss36
Pdlim2	H2-T23	Prtg
Pdlim5	Habp2	Prx
Pdlim7	Has1	Psmb10
Pdrg1	Has2	Psmd10
Pdxdc1	Hck	Psmg4
Pdzd11	Hcls1	Ptar1
Pdzrn3	Hcn4	Ptch1
Pea15a	Hdgfrp2	Ptchd1
Pef1	Hdlbp	Ptger1
Peg10	Heatr3	Ptger3
Peg3	Heatr7b1	Ptk2b
Peli2	Hebp1	Ptpn18
Pex19	Heg1	Ptpn6
Pfdn1	Heph	Ptx3
Pfkfb3	Hhex	Pxdc1
Pfkl	Hiatl1	Pycard
Pfkm	Hif1a	Pygm
Pfn1	Hist1h1b	Rab42
Pgcp	Hist1h2ae	Rab4a
Pgf	Hist1h2ai	Racgap1
Pgls	Hist1h2bb	Rad50
Phf1	Hist1h2bh	Rad51
Phf13	Hist1h4c	Rad51ap1
Phf20l1	Hist1h4d	Rad54b
Phlda3	Hist2h3c1	Rad9b
Phldb2	Hist2h4	Radil
Phospho2	Hmcn1	Ralbp1
Phyh	Hmha1	Rapgef2
Pias2	Hmmr	Rapgefl1
Picalm	Hn1l	Rasa4
Pigh	Hnrnpa1	Rasd2
Pigs	Hopx	Rasgef1a
Pih1d1	Hoxa13	Rasgef1c
Pik3c2a	Hoxa5	Rasgrp2
Pik3r1	Hoxa9	Rasl11a
Pik3r3	Hoxc8	Rassf4
Pilra	Hoxd10	Rassf6
Pink1	Hoxd11	Rbm24
Pip4k2a	Hp	Rbpsuh-rs3
Pip5k1c	Hp1bp3	Rcan2
Pisd-ps1	Hrh1	Rcsd1
Pja1	Hs3st3b1	Recql4
Pja2	Hs6st2	Retn
Pkd1	Hsbp1l1	Rgs2
Pkdcc	Hsd11b1	Rgs6
Pkia	Hsd17b11	Rgs8
Pkig	Hsd17b14	Rgs9
Pkp2	Hsd3b6	Rgsl1
Pkp4	Hsd3b7	Rhbdl1
Pla1a	Hsdl2	Rhpn2
Pla2g15	Hspa12a	Rimkla
Pla2g16	Hspa1l	Rims3
Plac8	Hspb2	Ring1
Plau	Hspb3	Rint1
Plcb3	Hspb6	Ripply3
Plcb4	Htr1b	Rmnd1
Plcxd2	Htr2a	Rnase10
Pld2	Htr3b	Rnf122
Pld3	Htr6	Rnf144a
Plekha2	Htra3	Rnf157
Plekhb2	Htra4	Rnf39
Plekhf1	Hunk	Rnf40
Plekhg2	Hvcn1	Robo3
Plekhg3	Hyal1	Ror1
Plekho1	Ica1l	RP23-111M12.1
Plin3	Icam1	RP23-155H5.3
Plk1	Ick	RP23-377G8.1
Plk4	Id4	RP23-399J8.10
Plod1	Idh2	RP23-59P17.2
Plod2	Idh3b	RP24-308M3.1
Pls3	Ifi205	RP24-414A22.2
Plscr3	Ifi27l2a	Rpa2
Plxdc2	Ifi27l2b	Rpgrip1
Plxna1	Ifi47	Rph3al
Plxnb2	Ifit2	Rpl11
Plxnd1	Ifitm5	Rpl13
Pmaip1	Ifnz	Rpl21-ps10
Pmf1	Ift80	Rpl22l1
Poc1a	Igf1	Rpl35
Pofut2	Igf2	Rpl3-ps1
Polk	Igfbp2	Rplp0-ps1
Pomgnt1	Igfbp3	Rps18-ps1
Pon2	Igfbp4	Rps19bp1
Pon3	Iglon5	Rps2-ps6
Pop4	Igsf10	Rps6kb1
Popdc2	Igsf9b	Rps8-ps1
Postn	Iigp1	Rrm2
Ppap2a	Ikbkb	Rrs1
Ppap2c	Il10	Rtkn2
Pparg	Il10ra	Rtn4r
Ppm1b	Il11	Rtn4rl2
Ppme1	Il13ra2	Rtp4
Ppp1r12a	Il16	Rufy4
Ppp1r12b	Il17re	Rwdd2a
Ppp1r14a	Il18rap	Rwdd3
Ppp1r18	Il1f10	S100a5
Ppp3ca	Il1r2	S100a7a
Pqlc3	Il1rl1	Samm50
Prc1	Il1rl2	Sass6
Prcp	Il1rn	Satb1
Prdx2	Il22ra1	Sbsn
Prdx4	Il33	Scara5
Prelid1	Il6	Scd4
Prelp	Il7r	Scg2
Prepl	Ildr2	Scgb1a1
Prkab2	Ilk	Scn2b
Prkacb	Incenp	Scnn1a
Prkag2	Inhba	Scrib
Prkar2b	Inmt	Scube2
Prkcd	Iqcg	Sec16b
Prkcsh	Iqgap3	Sec24d
Prkg2	Irgm2	Sema3f
Prkra	Isg20	Sema3g
Prmt10	Isl1	Sema6d
Prmt2	Isl2	Sept6
Prnp	Islr	Sepw1
Prrc1	Islr2	Serpina3c
Prrx2	Ism1	Serpina3f
Prss23	Itga1	Serpina3g
Psap	Itga11	Serpina3h
Psmd8	Itga2	Serpina3i
Psrc1	Itga8	Serpina3n
Pstpip1	Itih4	Serpinf2
Ptbp2	Itih5	Sesn1
Ptges3l	Itm2a	Setd2
Pth1r	Itprip	Setdb2
Ptk2b	Itsn1	Sez6l
Ptms	Jak2	Sf3b2
Ptpla	Jak3	Sfi1
Ptplad2	Josd1	Sfrp1
Ptpn14	Jph2	Sfrp2
Ptpn21	Jph3	Sfrp5
Ptprf	Jph4	Sgol1
Ptprm	Kank2	Sgol2
Ptprn	Kars	Sgpp2
Ptprs	Kat2b	Sgsh
Ptrf	Kat2b-ps	Sh2d4a
Pts	Kazn	Sh3d19
Purg	Kbtbd3	Shcbp1
Pvrl2	Kcna1	Shisa3
Pvrl3	Kcna3	Shroom1
Pxdc1	Kcna6	Siglecg
Pxdn	Kcna7	Sik3
Pxmp4	Kcnab1	Sike1
Pycr1	Kcnab3	Sipa1l3
Pygb	Kcne1l	Ska1
Qpct	Kcne4	Ska3
Qsox1	Kcnip3	Slain1
Rab13	Kcnj15	Slc13a5
Rab24	Kcnj4	Slc16a10
Rab30	Kcnj8	Slc16a9
Rab33b	Kcnk3	Slc18a1
Rab3a	Kcnma1	Slc22a17
Rab3b	Kcnmb1	Slc22a2
Rab3ip	Kcnmb4	Slc24a2
Rab7	Kcnn2	Slc25a29
Rab7l1	Kcnn3	Slc25a47
Rab9	Kcns1	Slc27a3
Rabac1	Kcnt2	Slc2a2
Rabep2	Kctd12	Slc2a5
Racgap1	Kctd15	Slc30a7
Rad21	Kdelc2	Slc38a6
Rad51ap1	Kif11	Slc39a12
Rad54b	Kif14	Slc43a3
Raet1d	Kif15	Slc5a8
Raet1e	Kif18a	Slc6a5
Ralb	Kif18b	Slc7a8
Ramp1	Kif1a	Slc8a1
Rangap1	Kif20a	Slc9a3r2
Rap1gap2	Kif20b	Slco2b1
Rapgef3	Kif22	Slfn5
Raph1	Kif23	Slfn9
Rara	Kif2c	Slit3
Rasa3	Kif3b	Smc2
Rasa4	Kif4	Smoc1
Rasgrp2	Kifap3	Smoc2
Rasl11a	Kifc1	Smpd3
Rasl11b	Kirrel3	Smtnl2
Rassf1	Kiss1r	Snapc4
Rassf3	Kit	Sned1
Rb1	Kitl	Snord15b
Rb1cc1	Klf15	Snrk
Rbp1	Klf2	Sntb1
Rbpms2	Klhdc8a	Sntg2
Rcan3	Klhl2	Snx15
Rcbtb2	Klhl30	Snx2
Rcn1	Kng1	Socs3
Rcn2	Kntc1	Sod3
Rcn3	Kpna2	Sorcs1
Rdh13	Kpna4	Sp7
Rdh14	Kprp	Spag4
Reep4	Krr1	Spag5
Reep5	Krt19	Spata1
Rell1	Krt23	Spata26
Relt	Krt7	Spc24
Rexo2	Krt8	Sphkap
Rftn1	l7Rn6	Spns2
Rfwd2	Lacc1	Spock2
Rgs12	Lama1	Spock3
Rgs16	Lama4	Srp72
Rhobtb3	Lama5	St6galnac2
Rhod	Lamb3	St6galnac5
Rhoj	Lamc3	Stac3
Rilpl1	Lat2	Stag3
Rin1	Lcat	Stard8
Rin3	Lce1g	Steap3
Ripk2	Lce1l	Steap4
Ripk3	Lck	Stk40
Rlf	Lclat1	Ston2
Rnase4	Lcp2	Strada
Rnd1	Ldb3	Stx1a
Rnd3	Ldha	Sult1a1
Rnf11	Lenep	Sult5a1
Rnf128	Leprel2	Supt3h
Rnf13	Leprot	Susd2
Rnf14	Letmd1	Sv2a
Rnf181	Lgals7	Svop
Rnf19a	Lgi2	Swap70
Rnf19b	Lgi4	Syde1
Rnf26	Lhfpl4	Syne2
Rnf34	Lhx9	Synpo
Rnpep	Lif	Syt13
Rock2	Lilrb4	Syt3
RP23-251I6.1	Limch1	Syt4
Rpe	Lims1	Sytl1
Rps4y2	Lims2	Sytl2
Rps6ka2	Lin9	Szt2
Rps6kb2	Lingo3	Tab2
Rragc	Lix1	Tacc3
Rras	Lmbr1	Tagln3
Rrm1	Lmcd1	Tarsl2
Rrm2	Lmod1	Tbc1d10b
Rsu1	Lmtk3	Tbc1d30
Rtn2	Lnx1	Tcf19
Rusc1	Lonp1	Tcf21
Ryk	Lox	Tead2
S100a1	Loxl2	Tead4
S100a11	Lphn2	Tef
S100a13	Lpl	Tenm3
S100a3	Lpp	Tex14
S100a4	Lrp11	Tfap2e
S100a6	Lrp2	Tfcp2l1
S1pr2	Lrr1	Tg
Saa3	Lrrc15	Tgfa
Sac3d1	Lrrc17	Tgfbi
Samd14	Lrrc27	Tgm1
Samd4	Lrrc49	Tgtp1
Samhd1	Lrrc4c	Thra
Sap18	Lrrc59	Thtpa
Sar1b	Lrrc8b	Tiam1
Sardh	Lrrn3	Ticrr
Sat2	Lrrn4cl	Tigd3
Sc5d	Lrrtm2	Timeless
Scara3	Lsamp	Timp4
Scarb1	Lsp1	Tinagl1
Schip1	Lum	Tk1
Scoc	Lurap1l	Tlcd2
Scpep1	Ly6a	Tln2
Scrn1	Ly6c1	Tlr1
Scrn3	Ly86	Tmed5
Sdc1	Lypd1	Tmem100
Sdc2	Lyzl4	Tmem107
Sdc3	Mab21l2	Tmem109
Sdf4	Mad2l1	Tmem130
Sdpr	Maf	Tmem150c
Sec11c	Mafa	Tmem178
Sec13	Mafg	Tmem184a
Sec23a	Maged2	Tmem53
Sec61b	Magi2	Tmem79
Sec63	Magt1	Tmem88
Selm	Mal2	Tmie
Sema3d	Man1a2	Tmprss6
Senp5	Man2a2	Tmprss7
Sep15	Mapk12	Tnc
Sepp1	Mapk6	Tnfaip8l1
Sept11	Mapk8	Tnfaip8l3
Sept8	Mapk8ip2	Tnfrsf1b
Sepw1	Mapkapk2	Tnfrsf23
Serf1	Mapt	Tnfrsf4
Serhl	March10	Tnfsf15
Serinc3	March9	Tnks1bp1
Serpina3n	Marcks	Tnni1
Serpinb6b	Matk	Tnnt1
Serpinb9b	Matn3	Tnnt2
Serpine2	Matn4	Tnrc18
Serpinf1	Mboat2	Tns4
Serpinh1	Mcam	Tom1l2
Sertad4	Mcc	Tonsl
Sesn3	Mcm10	Top2a
Setd7	Mcm2	Tox
Sfrp1	Mcm3	Tpcn1
Sgcd	Mcm5	Tpx2
Sgce	Mcoln3	Trac
Sgms2	Mctp1	Traf1
Sgol2	Mcts1	Trafd1
Sgpl1	Mdh2	Traip
Sh3bgr	Me3	Trak2
Sh3bgrl	Megf11	Trappc3
Sh3bgrl3	Megf6	Trim29
Sh3bp4	Melk	Trim38
Sh3gl3	Meox1	Trim43c
Sh3glb1	Meox2	Trim8
Sh3kbp1	Mertk	Trip6
Sh3pxd2a	Mest	Trmt13
Sh3rf1	Mettl15	Trnau1ap
Shc1	Mettl17	Troap
Shcbp1	Mettl21b	Trp53rk
Shisa4	Mettl9	Trpc4
Shoc2	Mfap3l	Tsga10
Shroom3	Mfap4	Tsga14
Siae	Mfsd2b	Tspan18
Siglecg	Mgat5b	Tspan32
Sil1	Mgll	Tspan33
Sipa1l1	Mgp	Tssk4
Sirt4	Mgst3	Ttc32
Siva1	Mical1	Ttk
Six5	Mid2	Ttll11
Ska3	Mif	Tuba8
Skap2	Mif4gd	Tube1
Skp2	Mis18bp1	Tyms
Slc16a3	Mki67	Ube2c
Slc22a5	Mkrn1-ps1	Ubqln4
Slc24a3	Mlf1ip	Ubtd2
Slc25a10	Mmd	Uchl4
Slc25a11	Mme	Ugt1a6a
Slc25a13	Mmp11	Ugt1a6b
Slc25a25	Mmp25	Ugt1a7c
Slc25a36	Mns1	Uhrf1
Slc25a4	Mobp	Ulk4
Slc25a40	Mocs2	Unc45b
Slc25a45	Mosc1	Unc79
Slc29a3	Mospd2	Ung
Slc2a10	Mpc1	Upk3b
Slc35a2	Mpc1-ps	Usp1
Slc35b1	Mpp3	Usp2
Slc35b2	Mpp6	Usp5
Slc35b4	Mppe1	Vcl
Slc37a3	Mpped2	Veph1
Slc38a10	Mpv17l	Vmn1r90
Slc41a3	Mpzl2	Vps33a
Slc44a2	Mrgprf	Vps36
Slc4a2	Mrpl23-ps1	Vti1b
Slc50a1	Mrpl32	Vwa1
Slc6a17	Mrvi1	Vwc2
Slc8a1	Ms4a4d	Wdr17
Slc9a3r1	Ms4a7	Wdr52
Slc9a3r2	Msc	Wdr59
Slit2	Msh5	Wdr5b
Slit3	Msra	Wdr86
Smad6	Msrb1	Wdr96
Smad9	Mt3	Wipi1
Smc2	Mtap	Wnt2b
Smc4	Mtap1a	Wnt4
Smpd1	Mtap7d2	Wrnip1
Smpd3	Mtfr1	Wscd2
Smpdl3a	Mtmr14	Xkr5
Smtn	mt-Nd6	Xkrx
Snai2	Mtpn	Xrra1
Snap47	Mtss1	Yars2
Snapin	Mum1l1	Ybey
Snn	Murc	Zbtb16
Snrnp25	Mustn1	Zbtb37
Snrpn	Mxd3	Zbtb7c
Snta1	Mxi1	Zc3h18
Snx24	Mxra7	Zdhhc7
Snx30	Mybl2	Zfand1
Snx7	Mycl1	Zfp324
Sod3	Myh11	Zfp354c
Sorbs1	Myh9	Zfp384
Sorbs2	Myl3	Zfp395
Sorbs3	Myl9	Zfp512
Sp140	Mylk	Zfp612
Spag5	Mylk2	Zfp618
Sparc	Myo1f	Zfp783
Spata13	Myo1h	Zfp850
Spc24	Myocd	ZFP873
Spc25	Myom1	Zfp942
Spcs1	Myoz2	Zfr2
Specc1	Naa35	Zic5
Specc1l	Nacad	Zmiz1
Speg	Nap1l5	Zmynd11
Spnb2	Napepld	Zswim7
Spop	Nat8l	Zwilch
Spp1	Nav1
Spred3	Nbl1
Spry1	Ncald
Spsb1	Ncam2
Src	Ncapd2
Srek1ip1	Ncapg
Srp14	Ncapg2
Srp54a	Ncaph
Srpx	Ndc80
Ssc5d	Ndrg1
Sspn	Ndrg2
Ssr3	Ndrg4
St3gal3	Ndufa4
St3gal5	Ndufa4l2
St5	Ndufaf2
St6galnac6	Neb
Stambp	Nefh
Stard10	Nefl
Stard13	Nefm
Stard3nl	Negr1
Stard8	Nek2
Stbd1	Nell1
Steap2	Nemf
Stim1	Nespas
Stk17b	Neto2
Stmn1	Neurl2
Stoml1	Nexn
Ston1	Nf2
Stradb	Nfib
Strn3	Nfkbie
Stx7	Nfyb
Stxbp2	Ngef
Suco	Ngf
Sulf1	Ngfr
Sun2	Ngly1
Suox	Nhs
Surf4	Nicn1
Susd2	Nid2
Suv39h1	Nipal4
Syap1	Nipsnap1
Syce2	Nkain1
Syde1	Nkain4
Syde2	Nkap
Synj2	Nkd2
Synpo	Nkx6-1
Synpo2	Nlgn2
Syt11	Nlgn3
Sytl2	Nlrc5
Tab2	Nlrp3
Tacc3	Nmnat2
Tada3	Nnat
Tagln	Nnt
Tagln2	Nol10
Tax1bp3	Nos3
Tbc1d1	Notch3
Tbc1d10a	Notum
Tbc1d8b	Nov
Tbc1d9b	Nova2
Tbl1x	Npm3-ps1
Tbx18	Npnt
Tbxa2r	Nppb
Tcea3	Npr3
Tceal8	Nptx1
Tceb1	Nptx2
Tcn2	Npy
Tcta	Npy1r
Tdp2	Nqo1
Tead1	Nr2f6
Tead2	Nr4a1
Tead3	Nrbp2
Tes	Nrcam
Tex264	Nrip2
Tfpi2	Nrm
Tgfb1i1	Nrxn2
Tgfb2	Nsf
Tgfb3	Nsun2
Tgfbr1	Nt5c1a
Tgm2	Nt5dc2
Thbs1	Ntf5
Thbs2	Ntrk3
Thy1	Nubpl
Timm17a	Nucks1
Timp1	Nudt4
Timp2	Nuf2
Timp3	Nup210l
Tinagl1	Nusap1
Tk1	Nxnl2
Tle2	Nxpe3
Tle6	Nxph3
Tll1	Oaf
Tln2	Oasl1
Tm2d2	Oat
Tm4sf1	Obsl1
Tm9sf3	Ogfrl1
Tmcc3	Oip5
Tmco1	Olfml1
Tmco3	Opcml
Tmeff1	Orc1
Tmeff2	ORF63
Tmem106c	Osr2
Tmem119	Otoa
Tmem123	Otud7a
Tmem126b	Oxct1
Tmem129	Oxtr
Tmem132a	P2rx3
Tmem134	P2ry2
Tmem141	P2ry6
Tmem14a	Padi3
Tmem151a	Pak3
Tmem159	Palld
Tmem160	Palm2
Tmem164	Palm3
Tmem167b	Pamr1
Tmem173	Panx1
Tmem176a	Pappa
Tmem176b	Paqr6
Tmem19	Paqr8
Tmem192	Pard6b
Tmem198b	Parn
Tmem2	Parpbp
Tmem203	Pawr
Tmem205	Pbk
Tmem206	Pbrm1
Tmem218	Pbx4
Tmem245	Pbxip1
Tmem30a	Pcbp2
Tmem35	Pccb
Tmem37	Pcdh12
Tmem38a	Pcdhb9
Tmem38b	Pcmtd1
Tmem43	Pcsk2
Tmem45a	Pcsk5
Tmem47	Pcsk9
Tmem50a	Pcx
Tmem53	Pcyt1b
Tmem59	Pdcl3
Tmem59l	Pde1a
Tmem63a	Pde1b
Tmem64	Pde3a
Tmem66	Pde4a
Tmem70	Pde4d
Tmem86a	Pde8b
Tmem9	Pde9a
Tmem98	Pdf
Tmsb10	Pdgfd
Tmsb4x	Pdgfra
Tmtc3	Pdgfrb
Tmub2	Pdha1
Tnfaip1	Pdk1
Tnfrsf10b	Pdlim2
Tnfsf15	Pdlim3
Tnk2	Pdlim4
Tnks	Pdlim7
Tnks1bp1	Pdzrn3
Tnpo2	Pdzrn4
Tnrc18	Penk
Tns1	Perp
Tob1	Pex12
Top2a	Pfkp
Tpd52l1	Pgam2
Tpi1	Pgbd5
Tpm1	Pgcp
Tpm2	Pgm3
Tprgl	Pgpep1l
Tpx2	Pgr
Traf4	Phf19
Traip	Phkb
Tram2	Phlda3
Trappc1	Phldb2
Trappc6a	Phyh
Trappc6b	Pi15
Triap1	Pi16
Trim16	Pi4k2b
Trim59	Pi4ka
Trip13	Pianp
Trmt2b	Pif1
Trnp1	Pign
Troap	Pilra
Trp53inp1	Pitpnm3
Trp53inp2	Pitrm1
Trpv2	Pkia
Tsc22d1	Pkig
Tsc22d2	Pkmyt1
Tsc22d4	Pkn3
Tspan12	Plac8
Tspan17	Plau
Tspan2	Plaur
Tspan6	Plb1
Tspan7	Plcb1
Tst	Plcb4
Ttc13	Plcxd1
Ttc28	Plcxd2
Ttc39b	Plekha4
Ttk	Plekha7
Ttll1	Plekhg4
Ttll7	Plk1
Ttyh3	Plk4
Tuba1a	Plp2
Tubb2b	Pls3
Tubb4a	Plscr2
Tubb6	Plscr4
Tusc1	Pltp
Txndc15	Plxna4
Txndc16	Plxnc1
Txndc5	Pm20d1
Txnip	Pm20d2
Tyms	Pnma2
U90926	Pnpla3
Uba6	Poc1b
Ube2c	Podnl1
Ube2d2a	Poglut1
Ube2f	Pold4
Ube2h	Pole
Ube2s	Polq
Ube2w	Popdc2
Ube3b	Ppap2a
Ufsp2	Ppfia1
Ugcg	Ppic
Ugp2	Ppip5k2
Ugt1a6a	Ppl
Ugt1a7c	Ppp1cb
Ulbp1	Ppp1r12b
Unc119	Ppp1r14a
Unc50	Ppp1r3c
Unc5b	Ppp2r2b
Upk1b	Ppp2r2c
Upk3b	Ppp2r3a
Utrn	Ppp3ca
Vamp5	Ppp3cc
Vamp8	Ppp3r1
Vasp	Ppp4r1
Vav2	Pqbp1
Vcam1	Prc1
Vcl	Prdm6
Vdac2	Prdx3
Vegfc	Prelid2
Vgll4	Prelp
Vimp	Prex2
Vit	PRICKLE4
VKORC1	Prkag2
Vldlr	Prkar2a
Vmac	Prkar2b
Vmp1	Prkcb
Vti1b	Prkcg
Wbp1	Prkg1
Wbp2	Prkrir
Wbp5	Prl14l
Wbscr17	Prl2c2
Wdfy1	Prl2c3
Wdr1	Prnd
Wdr13	Pros1
Wdr45	Prph
Wdr6	Prps2
Wipi1	Prr15
Wisp1	Prr16
Wisp2	Prr5l
Wls	Prrg1
Wnt5a	Prrt1
Wrb	Prrt2
Wsb1	Prrx1
Wsb2	Prrx2
Wwc2	Prss12
Wwp1	Prss23
Wwp2	Prss35
Yap1	Prtg
Yif1a	Prx
Yif1b	Psd
Yipf4	Psd3
Yipf5	Psd4
Ywhaq	Psen2
Zbtb1	Ptafr
Zbtb20	Ptger3
Zbtb4	Ptger4
Zcchc6	Ptges3l
Zdhhc12	Ptgir
Zdhhc14	Ptgis
Zdhhc2	Pth1r
Zdhhc20	Ptpla
Zfp238	Ptplad2
Zfp280b	Ptpn14
Zfp322a	Ptpn18
Zfp354a	Ptpn5
Zfp36	Ptpn6
Zfp386	Ptpn7
Zfp408	Ptprb
Zfp410	Ptprq
Zfp449	Ptprt
Zfp503	Ptprz1
Zfp521	Ptrf
Zfp568	Ptx3
Zfp57	Purg
Zfp579	Pxmp2
Zfp580	Pygb
Zfp9	Pygm
Zfp958	Qprt
Zfpl1	Rab15
Zfyve1	Rab27a
Zfyve21	Rab39
Znhit6	Rab3il1
Zswim6	Rab40b
Zswim7	Rab4a
Zwilch	Rac2
Zyx	Racgap1
	Rad51
	Rad51ap1
	Rad51l1
	Rad54b
	Rad54l
	Radil
	Ralgapa1
	Ramp1
	Rap1a
	Rap2a
	Rarres2
	Rasal3
	Rasgef1c
	Rasgrf2
	Rasgrp2
	Rasl12
	Rassf2
	Rassf4
	Rassf6
	Rbfox1
	Rbm3
	Rbmxl1
	Rbp1
	Rbp4
	Rbpsuh-rs3
	Rcan2
	Rcn1
	Rcsd1
	Rdh1
	Reck
	Rem1
	Reps2
	Rerg
	Rffl
	Rgag1
	Rgs11
	Rgs16
[truncated: 582 more rows]

## Sheet: Fig 2c
FPKM log2FC compard to shEV
Gene	shFoxm1	shSrf	Group
Tgfbr1	1.37948	-1.34801	I
Wisp1	1.46465	-1.65294	I
Rps6ka2	1.32092	-1.45352	I
Ugcg	0.820009	-1.47736	I
Sparc	0.657012	-1.18778	I
Tubb4a	1.30782	-2.49171	I
Hsd17b11	0.555542	-1.07514	I
Plcxd2	0.850408	-1.71112	I
Ccnd1	1.46943	-2.90924	I
Tmem59l	1.1034	-1.57242	I
Tes	0.789308	-1.24206	I
Lrrc4c	0.748647	-1.22941	I
Dcun1d4	0.833766	-1.36345	I
3110003A17Rik	0.417601	-1.39689	I
Cmtm4	0.441478	-1.47096	I
Ccng1	0.520385	-1.715	I
Col4a5	0.455542	-1.5655	I
Fxyd6	0.637144	-2.20668	I
Tgfb2	0.403198	-1.39141	I
C1ql3	0.592421	-2.15857	I
Pgcp	0.462231	-1.65309	I
Creb3l1	0.407366	-1.28946	I
Fam26e	0.361692	-1.14377	I
Kif1a	0.559146	-1.60784	I
Arl5a	0.619217	-1.87315	I
Strn3	0.52217	-1.56454	I
Pls3	0.345096	-1.05751	I
Ube2h	0.385408	-1.14001	I
Fads2	0.615299	-1.63445	I
Fam59b	0.554846	-1.49452	I
Fgd3	0.673996	-1.85104	I
Col6a3	0.6698	-1.8234	I
Sulf1	0.430594	-1.17222	I
Ccdc126	0.464697	-1.1886	I
Gnb5	0.39546	-1.01842	I
Kpna4	0.569322	-1.46697	I
Rnase4	0.39845	-1.03182	I
Lclat1	0.407264	-1.01938	I
Mycl1	0.642821	-1.61842	I
Ndrg4	0.484207	-1.19713	I
Nacad	0.923117	-1.98588	I
Sgpl1	0.839313	-1.8047	I
Pdlim7	0.468937	-1.11756	I
Scoc	0.442419	-1.01938	I
1700024P16Rik	0.142494	-1.34179	I
Arhgef19	0.131834	-1.2496	I
Adamts4	0.234705	-2.11468	I
Ankrd1	0.399896	-3.6194	I
Edn1	0.37015	-3.39138	I
Dstn	0.173821	-1.37729	I
Eef1a2	0.277316	-2.19693	I
Nid2	0.1557	-1.22995	I
Actr3	0.21854	-1.67296	I
Triap1	0.253246	-1.96836	I
Magt1	0.285826	-2.34868	I
Lpl	0.3112	-2.62175	I
Rcn1	0.30142	-2.60088	I
AC152063.2	0.248332	-1.42191	I
Nnt	0.204139	-1.09778	I
Flna	0.208538	-1.14984	I
Wdfy1	0.267953	-1.4868	I
Isg20	0.167043	-1.05477	I
Dmpk	0.530136	-3.4552	I
Rnf34	0.1604	-1.03171	I
Lims2	0.33391	-1.98392	I
Antxr1	0.242544	-1.49739	I
Ckb	0.599891	-3.70376	I
Sertad4	0.189391	-1.1635	I
Sh3bgrl	0.2672	-1.66062	I
Cnih	0.225129	-1.36846	I
Ppp3ca	0.174748	-1.06202	I
Thbs2	0.354702	-2.15933	I
Lrrc27	0.289266	-1.98909	I
Slc16a3	0.462264	-3.08424	I
Lrp11	0.272218	-1.94355	I
Tmem50a	0.15544	-1.14164	I
Brms1l	0.345278	-1.36755	I
Pdlim2	0.392322	-1.56586	I
Adarb1	0.247742	-1.03738	I
Nicn1	0.360129	-1.51325	I
Dkk3	0.376368	-1.55485	I
Purg	0.364785	-1.51313	I
5730469M10Rik	0.218421	-1.05879	I
Abcg2	0.211638	-1.03551	I
Mtmr14	0.221422	-1.0892	I
Anxa6	0.334699	-1.55832	I
Loxl2	0.364512	-1.70416	I
Serpinh1	0.407485	-1.91669	I
Mgp	0.386497	-1.85221	I
Pamr1	0.564005	-2.69018	I
Ryk	0.326948	-1.55614	I
Calu	0.254227	-1.27562	I
Fut8	0.514507	-2.57791	I
Fam198b	0.435569	-2.23764	I
Tmtc3	0.571216	-2.92162	I
Scarb1	0.405654	-2.05999	I
Tubb2b	0.313566	-1.62529	I
Marcks	0.372593	-1.66795	I
Cdk18	0.220905	-1.00792	I
Trnp1	0.26989	-1.22152	I
Pkia	0.396131	-1.82629	I
Tmem45a	0.513863	-2.23759	I
Actb	0.107247	-1.42129	I
Adamts12	0.252521	-3.31563	I
Amotl2	0.108008	-1.46538	I
Ctxn1	0.16063	-2.23854	I
Foxs1	0.179091	-2.63904	I
Ripk2	0.134203	-1.99853	I
Col16a1	0.059946	-1.00039	I
Lox	0.168056	-2.79739	I
Adam9	0.193176	-3.30886	I
Gstm2	0.090021	-1.54012	I
Ccne1	0.12508	-2.18913	I
Tmem35	0.143074	-2.52324	I
Calm3	0.058528	-1.06515	I
Pde3a	0.135667	-2.48618	I
Tmem245	0.084171	-1.50821	I
Tmem47	0.124287	-2.59605	I
Fzd2	0.122645	-1.47577	I
Aldh4a1	0.088242	-1.04587	I
Tmem37	0.204792	-2.40797	I
Nov	0.145242	-1.62441	I
Snrpn	0.170542	-1.77682	I
Cox8a	0.088089	-2.32042	I
Cxcl16	0.043863	-1.1017	I
Ano10	0.035779	-1.06758	I
Chmp5	0.051257	-1.50147	I
Ifi47	0.081786	-2.29326	I
Dync1li2	0.044357	-1.6443	I
Cadm4	0.058347	-2.60677	I
Acta2	0.128471	-5.60299	I
Dtna	0.033311	-1.44617	I
Serpinb6b	0.080741	-3.99915	I
Fbln5	0.023145	-1.68241	I
Gm11451	0.020175	-1.43594	I
2310022B05Rik	0.030894	-2.11444	I
Sdpr	0.025946	-1.72277	I
Snx24	0.020157	-1.33543	I
Sesn3	0.038023	-2.18526	I
Jph2	-0.02494	-2.14962	I
Actg1	-0.01097	-1.12234	I
Rilpl1	-0.017562	-1.71679	I
Ulbp1	-0.014597	-1.39017	I
Rhobtb3	-0.009274	-1.32399	I
Mical1	-0.014666	-1.02432	I
Tns1	-0.01934	-1.36241	I
Lpp	-0.000544	-2.07445	I
Plcb4	-4e-05	-1.0944	I
Pdcl3	-0.003391	-1.30905	I
Ttc13	-0.005184	-1.85851	I
Pdzrn3	0.008069	-1.50063	I
Mylk	0.008693	-4.46102	I
Pcmtd1	0.002915	-1.53234	I
Trip13	0.007009	-2.21027	I
Mustn1	-0.176461	-2.34455	I
Tmem126b	-0.088758	-1.02177	I
Tpm2	-0.15955	-1.86668	I
Mrvi1	-0.306601	-3.57722	I
Rgs16	-0.169401	-2.05993	I
Fam131b	-0.164028	-1.9505	I
Lmod1	-0.268243	-3.21005	I
Actn1	-0.137705	-1.6576	I
Sh3bgr	-0.256888	-3.21288	I
Lurap1l	-0.193729	-2.40928	I
Camk2g	-0.118215	-1.47365	I
Hp1bp3	-0.105179	-1.30236	I
Ptpn14	-0.151508	-1.66609	I
Pbxip1	-0.10004	-1.07098	I
4632434I11Rik	-0.111204	-1.1982	I
Oxct1	-0.184083	-1.80006	I
Gdf11	-0.130047	-1.27638	I
Cav1	-0.159754	-1.57048	I
Tpm1	-0.110318	-1.66718	I
Ilk	-0.128574	-1.91634	I
Pkig	-0.071868	-1.0552	I
Slit2	-0.081872	-1.2777	I
Phlda3	-0.114551	-1.75674	I
Aif1l	-0.082859	-1.27355	I
Hif1a	-0.137054	-2.22869	I
Prkar2b	-0.053598	-1.09762	I
Plau	-0.091978	-1.90584	I
Leprot	-0.181699	-3.49207	I
Fam115c	-0.085889	-1.63284	I
Cdkn2b	-0.071448	-1.41555	I
Gucy1a2	-0.15546	-2.75876	I
Gpc6	-0.083411	-1.44499	I
Fam84b	-0.124525	-2.27787	I
Rpe	-0.045357	-1.11376	I
Yap1	-0.067878	-1.69163	I
Fblim1	-0.076414	-1.92022	I
Grb10	-0.055805	-1.30478	I
ORF63	-0.118506	-2.67441	I
Avpr1a	-0.101733	-2.2576	I
Tnks	-0.043563	-1.22882	I
Paqr8	-0.060163	-1.69927	I
Pdha1	-0.11109	-3.15427	I
Fabp5	-0.069179	-1.97118	I
Tagln2	-0.034258	-1.0509	I
Fez2	-0.124318	-3.81251	I
Eno1	-0.043271	-1.29257	I
Armcx2	-0.035897	-1.05027	I
Cdc42ep5	-0.045952	-1.51656	I
Srp54a	-0.046644	-1.82408	I
Dact3	-0.047879	-1.84806	I
Cnn3	-0.049917	-1.89428	I
Synpo2	-0.211918	-1.83212	I
Sgms2	-0.142346	-1.21498	I
Pth1r	-0.142627	-1.31648	I
Serpinb9b	-0.138921	-1.23291	I
Actg2	-0.643047	-5.74362	I
Tspan2	-0.446894	-3.23668	I
Sorbs2	-0.215701	-1.60586	I
Pilra	-0.642621	-4.98341	I
Has2	-0.176722	-1.36748	I
Ptplad2	-0.435561	-3.30208	I
Cnst	-0.25116	-1.92263	I
Tgfb3	-0.378802	-3.1096	I
Prss23	-0.166139	-1.35376	I
2900026A02Rik	-0.366797	-3.06571	I
Ppap2a	-0.221829	-1.77976	I
Myh11	-0.995113	-7.91641	I
Aoc3	-0.432514	-3.44841	I
4930429B21Rik	-0.469277	-3.7383	I
Wdr6	-0.176172	-1.12951	I
Rhoj	-0.354155	-2.26726	I
Nkd2	-0.32725	-2.04908	I
Pdgfd	-0.243238	-1.5819	I
Camk1	-0.283473	-1.84894	I
Col6a1	-0.178058	-1.17086	I
Elfn1	-0.244478	-1.62494	I
Ddah1	-0.400522	-2.82917	I
Csrp1	-0.359634	-2.5219	I
Crip1	-0.310749	-2.18114	I
Abat	-0.422598	-2.88727	I
Ptpla	-0.17233	-1.01579	I
Rtn2	-0.477662	-2.84211	I
Fam176a	-0.389222	-2.31355	I
Gulp1	-0.381769	-2.31645	I
Mxra7	-0.23331	-1.32265	I
Fam46b	-0.564278	-3.1846	I
Vit	-0.343203	-1.99127	I
Ift80	-0.234281	-1.36808	I
4632428N05Rik	-0.284508	-1.65772	I
Fbn1	-0.367736	-2.11771	I
Arhgap1	-0.176281	-1.00947	I
Stmn1	-0.24994	-1.38344	I
A730020M07Rik	-0.675487	-3.71621	I
Colec12	-0.25217	-1.37739	I
Palm2	-0.495149	-2.62916	I
Msrb1	-0.276699	-1.4653	I
Cygb	-0.28834	-1.51136	I
Cenpt	-0.44107	-2.30809	I
Adamtsl4	-0.241009	-1.25863	I
Trpv2	-0.68118	-2.00791	I
Plac8	-0.533935	-1.57575	I
Cdkn2a	-0.522317	-1.56068	I
Smtn	-0.787583	-2.18768	I
Fancb	-0.426294	-1.17425	I
Tmco3	-0.435457	-1.24113	I
Cd248	-0.826267	-2.36091	I
Id4	-0.680442	-1.91124	I
Wrb	-0.684476	-2.10938	I
Pdk1	-0.549629	-1.70817	I
Nt5dc2	-0.510697	-1.60316	I
Lmcd1	-0.690751	-2.18902	I
Galntl4	-0.982702	-3.11661	I
Fhl1	-0.579264	-1.85392	I
Tnfsf15	-1.49766	-4.81554	I
Tll1	-0.620833	-2.11663	I
Slc35b1	-0.363476	-1.23025	I
Pygb	-0.457715	-1.53655	I
Itga11	-0.51071	-1.71412	I
Hs6st2	-0.887183	-2.96453	I
Slc24a3	-0.552251	-1.8402	I
Popdc2	-1.19606	-3.98617	I
Mtfr1	-0.360749	-1.18531	I
Htr1b	-0.622473	-2.0507	I
Cacna1g	-0.364346	-1.18394	I
Gdf6	-0.611719	-2.19227	I
Pawr	-0.517603	-1.78919	I
Gng8	-0.415708	-1.43984	I
Thy1	-0.580602	-2.03351	I
Angpt4	-0.745827	-2.62444	I
Mrgprf	-1.07463	-3.78225	I
Tagln	-0.280443	-1.1238	I
Ppp1r12b	-0.256324	-1.02532	I
Ptges3l	-0.446521	-1.78025	I
Rock2	-0.353552	-1.43774	I
Fmr1	-0.246128	-1.00463	I
Fscn1	-0.305796	-1.19573	I
Bcl9l	-0.308545	-1.18439	I
Saa3	-0.550379	-2.0608	I
Npnt	-0.52216	-1.96081	I
4930579G24Rik	-0.269407	-1.00193	I
Sh3pxd2a	-0.365227	-1.33168	I
Aldh1a3	-0.612214	-2.25607	I
Sspn	-0.64637	-3.03735	I
Eogt	-0.481169	-2.2426	I
Srpx	-0.524782	-2.53772	I
Ebp	-0.250992	-1.20676	I
Fam189b	-0.47436	-2.25613	I
Fam129a	-0.213095	-1.01633	I
Timp2	-0.238089	-1.16881	I
Gm11610	-0.828424	-4.06312	I
Cnn2	-0.417697	-2.03911	I
Lama5	-0.453189	-2.2362	I
Hspb6	-0.294528	-1.46077	I
Adcyap1r1	-0.320037	-1.61709	I
Ramp1	-0.573772	-2.48084	I
Myh9	-0.339749	-1.46364	I
Ccdc80	-0.341684	-1.47229	I
Fermt2	-0.491577	-2.13352	I
Timp3	-0.667119	-2.78074	I
Fam63b	-0.281223	-1.17687	I
Sardh	-0.248539	-1.04767	I
Etv5	-0.284005	-1.2019	I
Chchd10	-0.267338	-1.13196	I
Ppp1r14a	-1.22307	-5.1838	I
AC147987.1	-0.504283	-2.15438	I
Lphn2	-0.234909	-1.06867	I
C1qtnf2	-0.275171	-1.23483	I
Tmem70	-0.872489	-1.95456	II
Fgfr2	-0.458028	-1.02892	II
Rbp1	-0.548486	-1.23452	II
Man2a2	-0.5339	-1.20341	II
AC137123.1	-0.568822	-1.28413	II
Ptrf	-0.592406	-1.34491	II
Mtss1	-0.71056	-1.61602	II
Cdkn2d	-0.545266	-1.25	II
Tgm2	-0.67734	-1.46737	II
Ahcyl1	-0.815007	-1.76623	II
Efemp1	-0.964492	-2.09182	II
Atg12	-0.962609	-2.08877	II
Mgll	-0.927657	-1.99856	II
Bok	-0.573548	-1.23851	II
Cdc42ep3	-0.896461	-1.91208	II
4632419I22Rik	-0.476772	-1.01572	II
Mcam	-2.03107	-4.46689	II
Shroom3	-0.540963	-1.11141	II
Hspb2	-0.766983	-1.58102	II
E2f8	-1.66799	-3.39747	II
Cmah	-0.57006	-1.19389	II
Kif18a	-0.522867	-1.01932	II
Kcnab1	-0.590027	-1.15298	II
Ccnd2	-0.687622	-1.3467	II
Emb	-0.823219	-1.59767	II
Col3a1	-0.613512	-1.19106	II
Sorbs3	-0.568984	-1.13267	II
Gipc2	-1.19608	-2.37986	II
Lacc1	-0.614973	-1.2392	II
Hdlbp	-0.613843	-1.23844	II
Kif4	-1.92717	-3.86701	II
Tbxa2r	-0.806029	-2.04832	II
Sorbs1	-0.893304	-2.25538	II
Nxph3	-0.7634	-1.93015	II
Spry1	-0.597814	-1.53558	II
Myl9	-0.76233	-1.95493	II
Fmod	-0.671364	-1.6753	II
F3	-0.844782	-2.26962	II
Des	-1.00712	-2.70142	II
2700023E23Rik	-0.478636	-1.25135	II
Wnt5a	-0.691186	-1.68942	II
Maged2	-0.417794	-1.01769	II
Mmp11	-0.585117	-1.41101	II
Idh2	-0.732921	-1.77463	II
Eno3	-1.07426	-2.60007	II
Bmp4	-1.40638	-3.41444	II
Cenph	-0.574788	-1.37555	II
Islr	-1.07538	-2.56937	II
Ccdc102a	-0.582302	-1.37062	II
Anxa1	-0.536747	-1.2588	II
Arhgap11a	-1.26937	-2.96495	II
Ncapg	-1.55039	-3.59379	II
Smc4	-0.570589	-1.01433	II
Rrm2	-1.57252	-2.79393	II
Scara3	-0.930812	-1.648	II
Prc1	-1.80484	-3.19475	II
Tead1	-0.389705	-0.687449	II
Skp2	-0.726294	-1.27963	II
BC030867	-1.50556	-2.65037	II
Phldb2	-0.72081	-1.26775	II
Prkag2	-0.888653	-1.56031	II
Iqgap3	-2.62333	-4.60953	II
Ckap2	-0.930261	-1.62525	II
Diap3	-1.46773	-2.57051	II
Cldn15	-0.769364	-1.32548	II
Ncaph	-0.670449	-1.12831	II
Sgol2	-1.52763	-2.58343	II
Trim59	-0.664595	-1.13154	II
C330027C09Rik	-1.37334	-2.33356	II
Col14a1	-1.28718	-2.19957	II
Rsu1	-0.699192	-1.2546	II
Pdgfrb	-1.24206	-2.25024	II
Fas	-0.738187	-1.35329	II
Serpina3n	-2.49413	-4.55388	II
Sfrp1	-1.56417	-2.89591	II
Figf	-1.33534	-2.4817	II
Hck	-0.90842	-1.38342	II
Samhd1	-0.983985	-1.50298	II
Cdca5	-1.84797	-2.82747	II
Siglecg	-1.37705	-2.11985	II
Cdkn2c	-1.0567	-1.62682	II
Gas6	-0.995736	-1.50132	II
Sipa1l1	-0.751331	-1.13321	II
Plk1	-2.71674	-4.09751	II
Slit3	-1.2366	-1.87016	II
Arhgef25	-0.988902	-1.48825	II
Ube2c	-2.34047	-3.51861	II
Rasgrp2	-2.3713	-3.56065	II
Prelp	-0.830296	-1.24167	II
Smpd3	-1.10464	-1.65018	II
Kazn	-1.11314	-1.66086	II
Parpbp	-1.25516	-1.86151	II
Apoe	-1.59944	-2.37715	II
Tmeff2	-0.916156	-1.35251	II
Palld	-0.891086	-1.31129	II
Aqp5	-1.9267	-2.80888	II
2810417H13Rik	-2.94293	-4.30027	II
Mns1	-1.57501	-2.27573	II
Clec2d	-1.7723	-2.55105	II
Rps6kb2	-0.783934	-1.27104	II
Ecscr	-1.97957	-3.20046	II
A430018G15Rik	-0.862442	-1.41383	II
Phyh	-0.829031	-1.38621	II
Grem1	-1.46672	-2.42744	II
Adcy1	-1.20818	-2.00666	II
Igfbp2	-0.799557	-1.25895	II
Hp	-1.83885	-2.91635	II
Sod3	-1.45767	-2.27489	II
Ckap2l	-2.53406	-3.96454	II
Lin9	-0.933025	-1.2623	II
Kank2	-0.830057	-1.11888	II
2700094K13Rik	-0.89968	-1.21337	II
Pbk	-2.60847	-3.5109	II
Tle2	-0.772724	-1.01174	II
Lgi2	-2.17954	-2.87005	II
Cenpi	-1.27591	-1.69751	II
4930524J08Rik	-2.77835	-3.683	II
Fuca1	-0.795219	-1.09893	II
Synpo	-1.45716	-2.01884	II
Mid2	-1.05824	-1.47377	II
Adam23	-0.749275	-1.02819	II
Tyms	-1.12293	-1.54131	II
Cpxm1	-1.15865	-1.58238	II
Cdca8	-1.10148	-1.56135	II
Angptl1	-1.36564	-1.91619	II
Sgcd	-0.97398	-1.20223	II
Kpna2	-0.808997	-1.00475	II
Nudt4	-0.829074	-1.01529	II
5033430I15Rik	-1.66445	-2.04427	II
Mum1l1	-0.949571	-1.15457	II
B130055M24Rik	-0.907791	-1.09954	II
Arap1	-1.05785	-1.28084	II
Hmmr	-2.08346	-2.51755	II
Tk1	-2.75076	-3.19796	II
Ncapd2	-1.36352	-1.59184	II
Kif22	-1.39042	-1.6202	II
Susd2	-2.94109	-3.5075	II
Melk	-1.4485	-1.72708	II
Pde8b	-1.80096	-2.15508	II
Adm	-1.52682	-1.80424	II
Top2a	-1.76692	-2.24845	II
Limch1	-2.0304	-2.57633	II
Igfbp4	-2.90164	-3.68588	II
Gstt1	-1.12963	-1.4419	II
Cdc20	-2.08666	-2.67544	II
Ttk	-2.549	-2.85025	II
Kntc1	-3.10177	-3.47905	II
Spc24	-2.92487	-3.3407	II
Ccdc99	-1.63676	-1.85688	II
Pxdc1	-1.04679	-0.922776	II
Mis18bp1	-2.50673	-2.29883	II
Birc5	-2.16713	-1.99014	II
Nuf2	-3.3854	-3.05424	II
Aurkb	-2.15885	-1.93906	II
Cenpk	-1.75077	-1.58769	II
Tpx2	-1.60676	-1.49512	II
Glt25d1	-1.34253	-1.25568	II
Kif20a	-2.40115	-2.28558	II
Rad51ap1	-1.95622	-1.85103	II
Fam13c	-1.26131	-1.19315	II
E2f7	-1.68692	-1.59525	II
D17H6S56E-5	-3.28	-3.08507	II
Tcea3	-0.931028	-1.01113	II
Shcbp1	-3.16311	-3.35949	II
Kif11	-2.38101	-2.53881	II
Cenpe	-2.52203	-2.65863	II
Nusap1	-2.57776	-2.68689	II
Mki67	-3.68072	-3.83042	II
Mad2l1	-1.74087	-1.80788	II
Fam83d	-2.08545	-2.14219	II
Aunip	-3.01846	-3.09637	II
Adamts9	-1.30572	-1.34864	II
Espl1	-1.5734	-1.59045	II
Cdca3	-3.52707	-3.59183	II
Plk4	-1.03913	-1.00754	II
Bora	-1.09766	-1.05864	II
Kif20b	-1.57439	-1.56883	II
Nek2	-1.3408	-1.33027	II
Dzip1	-1.06086	-1.0542	II
0610040B09Rik	-1.34885	-1.32278	II
Ccna2	-3.24884	-2.4702	II
Ect2	-1.51957	-1.1649	II
Nexn	-1.72724	-1.32103	II
D2Ertd750e	-2.96436	-2.20965	II
Incenp	-1.62585	-1.21497	II
Fam64a	-3.26463	-2.42306	II
Ccnb2	-4.54424	-3.36572	II
Slc9a3r2	-1.03079	-0.763082	II
Parva	-1.24776	-0.906686	II
Aurka	-2.45844	-1.72578	II
Cenpa	-3.60096	-2.50338	II
Tnrc18	-1.09365	-0.756906	II
Cdk1	-2.04998	-1.73437	II
Ccnb1	-2.97235	-2.52505	II
Cep55	-2.78034	-2.36003	II
Smc2	-1.13324	-0.978246	II
9930013L23Rik	-1.32278	-1.05325	II
Racgap1	-1.67047	-1.31649	II
Kif23	-2.83489	-2.32796	II
Upk3b	-1.24984	-1.02238	II
1190007F08Rik	-1.07845	-0.876552	II
Ska3	-1.17607	-0.954539	II
Bub1b	-2.46525	-1.40071	II
Kifc1	-1.81125	-1.0014	II
Tacc3	-2.43119	-1.32552	II
Tln2	-1.73331	-0.94532	II
Tinagl1	-2.43129	-1.47966	II
Bub1	-2.52267	-1.58644	II
Casc5	-3.46535	-2.1853	II
Troap	-4.05587	-2.5238	II
Ephb2	-1.0604	-0.6618	II
Rad54b	-2.9596	-1.91521	II
Dlgap5	-3.69545	-2.3694	II
Gbas	-1.21502	-0.775148	II
Kif2c	-4.14229	-2.70986	II
Slc8a1	-1.31086	-0.859043	II
Pofut2	-1.20527	-0.79488	II
Col28a1	-2.73171	-1.32851	II
Foxm1	-4.20749	-2.02108	II
Prrx2	-2.46709	-1.1529	II
Dnpep	-1.06023	-0.501665	II
Wipi1	-1.12145	-0.514496	II
Cit	-2.50845	-1.26562	II
Ugt1a7c	-2.63105	-1.32774	II
Ndc80	-4.06781	-2.04162	II
4930427A07Rik	-1.191	-0.604541	II
Rasl11a	-1.02171	-0.528285	II
Dbndd2	-1.40817	-0.627077	II
Ptk2b	-1.28345	-0.54583	II
Rasa4	-1.36036	-0.579724	II
Cdkn3	-4.77072	-1.8123	II
Clu	-1.88476	-0.719567	II
Sepw1	-1.19208	-0.454927	II
Cdca2	-3.11186	-1.21373	II
Nkd1	-1.31381	-0.512836	II
Adra1b	-1.37724	-0.536307	II
Epas1	-2.02286	-0.79791	II
C530008M17Rik	-1.72513	-0.616304	II
Hist1h1c	-2.27976	-0.795724	II
Pea15a	-1.03925	-0.356035	II
Cenpn	-1.98237	-0.494579	II
Ccnf	-2.38022	-0.726414	II
Tab2	-1.09624	-0.346522	II
Clasp2	-1.80622	-0.512983	II
Spag5	-2.3127	-0.665064	II
Il6st	-2.65046	-0.725468	II
Ugt1a6a	-2.15969	-0.60113	II
Cd59a	-1.28006	-0.274898	II
Ctnnal1	-2.07709	-0.388978	II
Cdo1	-1.26905	-0.163515	II
Asf1b	-1.80024	-0.266016	II
L3hypdh	-1.08545	-0.157758	II
Pmf1	-1.27978	-0.185747	II
Traip	-1.53705	-0.236387	II
Vcl	-1.68661	-0.273562	II
Nde1	-1.22666	-0.136868	II
Pkdcc	-1.50059	-0.155386	II
Vti1b	-1.99762	-0.185	II
Zwilch	-1.31341	0.155009	III
Tnks1bp1	-1.08693	0.10832	III
Igf1r	-1.15019	0.158399	III
Me2	-1.16582	0.22206	III
Sytl2	-1.13164	0.004974	III
Syde1	-1.52772	0.014024	III
Stard8	-1.50662	0.01568	III
Adamts2	-1.33345	-0.022721	III
Tead2	-1.11536	0.055487	III
Ggta1	-1.20587	0.04714	III
Zswim7	-1.09451	0.387938	III
Isyna1	-1.38268	0.466129	III
Inppl1	-1.28555	0.51167	III
Tmem53	-1.4059	0.411366	III
Cyb5r1	-1.46036	0.390816	III
Fam132a	-1.32062	1.66265	III
Neat1	-1.66509	1.0569	III
Dlx2	-1.23211	0.763396	III
Jdp2	-1.02871	0.492188	III
Ets1	-1.05608	0.527539	III
Cgrrf1	-1.00491	0.505288	III
Hist1h4i	-1.18627	1.02032	III
Isoc2b	-1.19078	0.949342	III
Acpl2	-1.09219	0.903146	III
Gm5617	-1.10027	0.788259	III
Cbx8	-1.19863	0.903959	III

## Sheet: Fig 2d
Expression relative to shEV
	shEV	shEV	shEV	shFoxm1	shFoxm1	shFoxm1	shSrf	shSrf	shSrf
Foxm1	1	1	1	0.09304	0.00683	0.03932	0.18836	0.08375	0.36554
Srf	1	1	1	1.02327	0.60625	0.69354	0.09304	0.00683	0.03932
Acta2	1	1	1	0.94789	0.63232	0.79619	0.00355	0.0106	0.01338
Actb	1	1	1	0.97369	0.835971	0.845346	0.1466	0.139989	0.243252
Col8a1	1	1	1	0.61329	0.345496	0.650554	0.40242	0.264623	0.345968
Has2	1	1	1	0.16697	0.57966	0.70205	0.03974	0.19489	0.38289
Pdgfrb	1	1	1	0.54236	0.30965	0.51515	0.14104	0.08225	0.30539
Tagln	1	1	1	0.64278	0.4672	0.7008	0.23633	0.36786	0.25332
Vegfc	1	1	1	0.67482	0.64219	0.99233	0.25168	0.19671	0.54024
Ccnb2	1	1	1	0.14931	0.08006	0.04899	0.18722	0.01429	0.06298
Cdc20	1	1	1	0.19828	0.10523	0.03124	0.13296	0.07376	0.30228
Cdk1	1	1	1	0.11702	0.15604	0.0966	0.31173	0.09086	0.29945
Mki67	1	1	1	0.25649	0.04272	0.04669	0.27813	0.03247	0.18422
Tubb6	1	1	1	0.5921	0.46039	0.53598	0.56642	0.31697	0.73058

## Sheet: Fig 2e-g
Fig. 2e
Functional term	−log10p	Count	Genes
Cell cycle	43.8293	60	ZWILCH, CCNF, BUB1B, KIF11, FOXM1, MKI67, SMC2, CDC20, SMPD3, MIS18BP1, NUF2, NUSAP1, NEK2, KNTC1, DLGAP5, CEP55, BORA, KIF23, CGRRF1, CIT, CCNA2, MELK, KIFC1, INCENP, BIRC5, FAM64A, KIF2C, KIF20B, CDCA2, CDCA3, CDCA5, CDCA8, SKA3, PMF1, AURKB, AURKA, CCNB2, CCNB1, RACGAP1, ECT2, FAM83D, BUB1, E2F7, E2F8, CLASP2, CDKN2C, SPAG5, UBE2C, NDE1, PLK1, NDC80, TPX2, CENPE, PRC1, TACC3, CDK1, NCAPD2, SPC…
Centromere	25.6834	26	ZWILCH, BUB1B, CDCA8, SKA3, CENPA, PMF1, AURKB, MIS18BP1, NUF2, NEK2, KNTC1, BUB1, CLASP2, SPAG5, NDE1, PLK1, NDC80, CENPE, CENPI, INCENP, CENPK, BIRC5, KIF2C, CENPN, SPC24, MAD2L1
Cytoskeleton	22.5224	51	CCNF, INPPL1, KIF11, CDC20, NUSAP1, TNKS1BP1, NEK2, KNTC1, SYNPO, DLGAP5, CEP55, CKAP2L, KAZN, KIF23, WIPI1, KIF22, MID2, KIF4, KIFC1, INCENP, BIRC5, KIF2C, KIF20A, TLN2, KIF20B, VCL, CDCA8, NEXN, SKA3, AURKB, AURKA, CCNB1, RACGAP1, ECT2, FAM83D, CTNNAL1, CLASP2, PLK4, SPAG5, NDE1, PLK1, PARVA, SHCBP1, TPX2, CENPE, PRC1, TACC3, CDK1, AUNIP, DZIP1, MAD2L1
Microtubule	12.199	23	SPAG5, NDE1, KIF23, KIF11, KIF22, SKA3, MID2, SLC8A1, AURKA, KIF4, CENPE, TPX2, KIFC1, PRC1, INCENP, NUSAP1, BIRC5, KIF2C, NEK2, APOE, KIF20A, KIF20B, CLASP2
Fig. 2f
Functional term	−log10p	Count	Genes
Cell cycle	25.9804	67	BUB1B, KIF11, FOXM1, MKI67, SMC4, CDC20, SMPD3, CCND2, CCND1, MIS18BP1, NUF2, NUSAP1, WDR6, NEK2, KNTC1, DLGAP5, CEP55, BORA, CKAP2, KIF23, CIT, CCNA2, MELK, KIFC1, CCNE1, INCENP, TRNP1, BIRC5, FAM64A, KIF2C, KIF20B, CDCA2, CDCA3, TNKS, CDCA5, CDCA8, LIN9, AURKB, NCAPH, AURKA, CCNB2, CCNB1, RACGAP1, ECT2, FAM83D, BUB1, E2F7, E2F8, CENPT, CDKN2D, CDKN2B, CDKN2C, UBE2C, CDKN2A, PLK1, NDC80, TPX2, C…
Extracellular matrix	14.8819	37	LAMA5, TINAGL1, COL14A1, ILK, LPL, PRELP, THBS2, ADAMTS12, NID2, FBLN5, ACTG1, LOXL2, ADAMTS4, EFEMP1, ADAMTSL4, TIMP2, TIMP3, FLNA, APOE, LMCD1, TGM2, TGFB2, TGFB3, NPNT, SOD3, F3, MMP11, COL3A1, SFRP1, NOV, COL6A1, MGP, MYH9, COL6A3, FMOD, FGFR2, FBN1
Centromere	12.7719	23	CENPT, TNKS, FMR1, PLK1, BUB1B, CDCA8, CENPA, AURKB, NDC80, CENPE, CENPH, CENPI, MIS18BP1, INCENP, NUF2, CENPK, BIRC5, KIF2C, NEK2, KNTC1, BUB1, SPC24, MAD2L1
Microtubule	9.04043	26	PBXIP1, KIF11, AURKA, STMN1, NUSAP1, NEK2, KIF1A, NICN1, CKAP2, SHROOM3, KIF23, KIF22, TUBB4A, MID2, KIF4, TPX2, KIF18A, DYNC1LI2, TUBB2B, KIFC1, PRC1, INCENP, BIRC5, KIF2C, KIF20A, KIF20B
Actin binding	7.24302	28	SYNPO2, LMOD1, NEXN, MYLK, CNN3, CNN2, MICAL1, PLS3, FLNA, MYH11, SYNPO, TNS1, ACTR3, LIMCH1, ACTN1, TPM2, TPM1, PAWR, SHROOM3, DSTN, MTSS1, AIF1L, KIF18A, MARCKS, PALLD, FSCN1, MYH9, MSRB1
Collagen	4.79027	11	COLEC12, COL28A1, COL3A1, SCARA3, C1QTNF2, COL16A1, COL14A1, COL6A1, COL6A3, COL4A5, C1QL3
Fig. 2g
Functional term	−log10p	Count	Genes
Extracellular matrix	14.6129	32	LAMA5, ILK, LPL, PRELP, THBS2, ADAMTS12, NID2, FBLN5, ACTG1, LOXL2, ADAMTS4, EFEMP1, ADAMTSL4, TIMP2, TIMP3, FLNA, LMCD1, TGM2, TGFB2, TGFB3, NPNT, F3, MMP11, COL3A1, NOV, COL6A1, MGP, MYH9, COL6A3, FMOD, FGFR2, FBN1
Actin binding	7.89972	25	SYNPO2, LMOD1, MYLK, CNN3, CNN2, MICAL1, PLS3, FLNA, MYH11, TNS1, ACTR3, ACTN1, TPM2, TPM1, PAWR, SHROOM3, DSTN, MTSS1, AIF1L, KIF18A, MARCKS, PALLD, FSCN1, MYH9, MSRB1
Vascular smooth muscle contraction	4.62951	12	ACTA2, GUCY1A2, PLCB4, ROCK2, MRVI1, CALM3, AVPR1A, PPP1R12B, MYL9, RAMP1, ACTG2, MYLK
Collagen	4.15783	9	COLEC12, COL3A1, SCARA3, C1QTNF2, COL16A1, COL6A1, COL6A3, COL4A5, C1QL3

[truncated: 71 more sheets: Fig 3a, Fig 3c, Fig 3d-f, Fig 3k, Fig 3l, Fig 4a,b, Fig 4c, Fig 4d, Fig 4f, Fig 4g, Fig 4h, Fig 4i, Fig 4j, Fig 4k, Fig 4l, Fig 4m, Fig 5a-d, Fig 5e,f, Fig 5g,h, Fig 5i-l …]
